# Supplementary material for: Unassisted self-healing photocatalysts based on Le Chatelier’s principle
Source: Commun Chem. 2025 Apr 14;8:112. doi: 10.1038/s42004-025-01500-7 (PMC11997063; doi:10.1038/s42004-025-01500-7)
Supplement: Supplementary file 5 — Supplementary Data 1 [file 42004_2025_1500_MOESM5_ESM.xlsx]

## Sheet: Fig. 3e
Fig. 3e
Wavelength / nm	0 s	30 s	60 s	300 s
505.844	2.9999	1.9999	5.9999	10.9999
505.988	3	6	9	7
506.132	-11	-2	-5	5
506.277	5.9999	1.9999	10.9999	4.9999
506.421	-1.9999	4.0001	9.0001	6.0001
506.565	-1	3	0	3
506.71	5.0001	2.0001	8.0001	19.0001
506.854	7	4	7	8
506.998	-1	3	0	5
507.142	-1.0001	-0.0001	4.9999	9.9999
507.286	4	9	2	2
507.431	-5.0001	0.9999	11.9999	-3.0001
507.575	-7	-4	0	2
507.719	-2.0001	8.9999	-1.0001	4.9999
507.864	4	1	8	12
508.008	5	-3	19	-2
508.152	2	-2	4	12
508.296	-13	-6	-3	-3
508.441	4.9999	3.9999	13.9999	7.9999
508.585	-5.9999	1.0001	9.0001	2.0001
508.73	2	9	17	3
508.873	-7.0001	-6.0001	-4.0001	1.9999
509.018	10	4	7	5
509.162	5.0001	2.0001	13.0001	13.0001
509.306	9	3	-1	1
509.451	12	13	15	28
509.595	5	11	16	15
509.739	4.9999	9.9999	11.9999	11.9999
509.884	-11.0001	-1.0001	5.9999	3.9999
510.028	9	10	11	23
510.172	4.9999	-2.0001	8.9999	12.9999
510.316	-5	1	9	9
510.461	-9	9	17	11
510.605	8.0001	10.0001	17.0001	19.0001
510.75	1	2	4	11
510.893	1	2	13	11
511.038	2.0001	12.0001	15.0001	16.0001
511.182	0	-6	-1	7
511.327	14.0001	7.0001	14.0001	3.0001
511.471	-2.0001	-1.0001	17.9999	1.9999
511.615	8.0001	-1.9999	10.0001	13.0001
511.759	2.0001	1.0001	15.0001	2.0001
511.904	5	6	10	4
512.048	2	8	24	12
512.192	1	6	14	8
512.336	2	6	18	-2
512.481	10	15	22	16
512.625	3.0001	-5.9999	17.0001	23.0001
512.769	8	7	16	16
512.914	4	6	15	17
513.058	1	0	15	13
513.202	-1	-2	17	17
513.346	6	0	15	17
513.491	3.9999	7.9999	26.9999	20.9999
513.635	3	7	11	16
513.779	-3.0001	3.9999	21.9999	13.9999
513.923	2	7	31	23
514.068	3	-1	16	13
514.212	-4.0001	1.9999	10.9999	18.9999
514.356	8	6	12	21
514.5	8.0001	2.0001	19.0001	12.0001
514.644	1.0001	4.0001	21.0001	25.0001
514.789	0	-4	10	7
514.933	10	16	27	38
515.078	1	13	23	16
515.222	-3	-1	12	22
515.366	-2	14	32	35
515.51	1.9999	22.9999	22.9999	31.9999
515.655	7	13	33	32
515.799	2	10	9	19
515.943	3	21	41	33
516.088	3.0001	3.0001	29.0001	26.0001
516.232	-2.0001	3.9999	31.9999	10.9999
516.376	-4	9	23	13
516.52	12.0001	20.0001	39.0001	31.0001
516.665	10.9999	13.9999	38.9999	35.9999
516.809	7.0001	9.0001	31.0001	29.0001
516.953	9.9999	16.9999	39.9999	40.9999
517.097	5.9999	6.9999	31.9999	28.9999
517.242	9	25	36	36
517.386	5	15	33	32
517.53	-8	9	30	30
517.675	8.0001	-3.9999	25.0001	18.0001
517.819	8	24	41	36
517.963	-3.9999	22.0001	18.0001	40.0001
518.107	5	33	44	35
518.251	-2	15	40	37
518.396	4.9999	20.9999	31.9999	46.9999
518.54	0	19	37	36
518.684	-0.9999	9.0001	28.0001	40.0001
518.829	8	18	36	49
518.973	3	21	21	42
519.117	6	26	55	62
519.261	1	27	59	33
519.406	-5	9	29	33
519.55	3	20	50	31
519.695	3.0001	26.0001	45.0001	43.0001
519.838	3	17	44	55
519.983	1	15	40	41
520.127	-1	34	46	46
520.271	-3	15	49	50
520.416	-1	12	27	40
520.56	5.9999	21.9999	56.9999	57.9999
520.705	6	39	48	56
520.849	7	31	59	57
520.993	-5	21	39	51
521.137	14	29	72	85
521.281	7	22	60	48
521.426	5	33	68	63
521.57	-5	26	65	64
521.714	6.9999	30.9999	73.9999	76.9999
521.858	6	27	52	70
522.003	9.9999	41.9999	54.9999	65.9999
522.147	14	11	60	86
522.291	5	45	96	73
522.436	-2.0001	21.9999	59.9999	89.9999
522.58	-2	15	59	71
522.724	-3	39	81	82
522.868	10.0001	29.0001	94.0001	91.0001
523.013	6	33	82	85
523.157	0	37	101	92
523.301	15.0001	37.0001	90.0001	89.0001
523.446	5	27	117	85
523.59	2.0001	28.0001	77.0001	86.0001
523.734	11	53	81	83
523.878	4	39	96	93
524.023	9	22	93	91
524.167	4.0001	47.0001	128	107
524.311	6.9999	44.9999	83.9999	74.9999
524.455	15	40	101	91
524.6	7.0001	40.0001	90.0001	107
524.744	9.0001	48.0001	99.0001	96.0001
524.888	9.0001	40.0001	129	119
525.032	8	50	112	112
525.176	5	43	117	89
525.321	3.9999	38.9999	114	127
525.465	18	58	151	138
525.609	7	69	134	125
525.754	9.9999	58.9999	134	147
525.898	8	45	162	120
526.042	4	47	106	121
526.186	12	78	155	129
526.331	13.9999	57.9999	147	123
526.475	-1	43	147	123
526.619	20	65	176	158
526.763	22.0001	50.0001	145	148
526.908	-7.9999	66.0001	151	130
527.052	14	81	183	156
527.196	19.9999	72.9999	184	173
527.341	13	69	182	167
527.485	13.0001	81.0001	202	183
527.629	13.0001	78.0001	195	157
527.773	16	71	195	193
527.917	3	77	194	185
528.062	23.0001	103	195	197
528.206	20	90	248	182
528.351	3	101	210	179
528.494	15.9999	87.9999	200	188
528.639	15	87	230	225
528.783	12	109	226	196
528.927	16.0001	82.0001	233	229
529.071	15.9999	106	240	206
529.216	5	109	224	212
529.36	4	109	250	212
529.504	9.0001	108	260	251
529.649	14	113	253	228
529.793	17	107	245	257
529.937	18	129	288	218
530.081	16	116	290	261
530.225	18.9999	135	277	277
530.37	22.0001	119	310	202
530.514	8	113	281	254
530.658	14	139	312	305
530.803	15.0001	116	301	264
530.947	31	88	307	268
531.091	25	137	333	258
531.235	23.0001	136	341	293
531.38	22	148	279	298
531.524	12	177	378	317
531.668	17	175	347	345
531.813	26.9999	158	335	295
531.957	17.9999	133	384	283
532.101	35.9999	187	339	320
532.245	30	193	356	306
532.389	32	189	400	335
532.533	30	178	321	351
532.678	21.9999	139	356	345
532.822	29.9999	198	412	365
532.966	30.0001	187	400	389
533.111	43	206	402	354
533.255	45	218	401	393
533.399	32	177	412	410
533.543	17	203	431	400
533.688	46	232	417	359
533.832	27.9999	207	431	410
533.976	35	203	470	390
534.12	30	206	434	363
534.265	36	217	517	372
534.409	58.0001	213	511	445
534.553	37.9999	229	454	479
534.697	45.0001	239	489	410
534.842	37	207	425	413
534.986	40.9999	256	489	454
535.13	34	307	490	446
535.274	46	257	480	440
535.419	39.9999	253	543	424
535.563	64	279	550	441
535.707	45.9999	306	494	467
535.851	38	273	491	468
535.996	55	292	495	440
536.14	52	286	523	440
536.284	30.9999	278	539	434
536.428	71	269	565	522
536.573	32	278	572	478
536.717	48	317	540	485
536.861	78.0001	283	499	421
537.005	56	318	506	506
537.15	61	352	615	512
537.294	50.9999	322	508	455
537.438	63.0001	320	551	443
537.582	64	329	548	494
537.726	80.9999	328	597	458
537.871	65	378	554	505
538.015	88	344	580	495
538.159	78	374	568	489
538.304	54.9999	350	627	509
538.448	64.0001	341	571	461
538.592	64.0001	370	542	536
538.736	83.9999	379	606	527
538.88	59.0001	376	546	477
539.025	77.9999	404	591	461
539.169	73	425	570	506
539.313	97	364	586	458
539.458	71	400	575	504
539.602	74.9999	409	596	546
539.746	75	394	581	543
539.89	108	424	538	511
540.035	85.9999	386	559	429
540.179	108	409	580	526
540.323	107	434	585	520
540.467	101	435	599	522
540.612	108	430	565	515
540.756	113	458	593	469
540.9	109	429	615	459
541.044	119	438	564	482
541.188	103	425	556	476
541.333	123	449	571	509
541.477	106	457	614	469
541.621	116	499	582	450
541.765	122	469	602	480
541.91	103	451	537	484
542.054	163	504	572	480
542.198	92	471	578	478
542.343	126	464	553	461
542.487	139	437	576	482
542.631	154	489	539	510
542.775	128	461	570	427
542.919	162	541	533	484
543.063	177	490	558	447
543.208	156	482	590	466
543.352	146	527	514	432
543.496	140	519	593	412
543.641	195	541	531	498
543.785	153	553	535	428
543.929	166	534	570	431
544.073	189	550	619	412
544.217	187	515	509	382
544.362	184	534	510	436
544.506	215	527	517	402
544.65	182	496	488	391
544.794	215	538	554	414
544.939	195	547	483	364
545.083	205	543	473	381
545.227	178	611	478	357
545.372	208	572	512	397
545.515	236	563	547	383
545.66	208	535	493	396
545.804	239	584	484	337
545.948	225	545	454	365
546.093	213	524	502	358
546.237	294	563	518	359
546.381	247	518	540	392
546.525	252	578	507	380
546.67	282	589	469	364
546.813	236	532	494	397
546.958	268	655	466	316
547.102	298	535	440	348
547.246	288	590	485	338
547.39	313	560	492	338
547.535	320	566	503	368
547.679	326	522	441	308
547.823	329	573	502	333
547.967	317	573	460	353
548.112	293	578	493	309
548.256	329	540	449	311
548.4	313	615	443	332
548.544	320	607	478	289
548.689	342	582	474	295
548.833	360	602	434	329
548.977	384	595	440	301
549.121	368	621	412	325
549.265	372	562	409	347
549.41	390	597	407	311
549.554	381	621	426	277
549.698	444	657	432	271
549.842	392	587	406	245
549.987	408	626	405	269
550.131	460	577	417	240
550.275	389	571	449	253
550.419	449	638	422	290
550.564	478	568	438	267
550.708	409	610	358	217
550.852	495	599	369	235
550.996	475	594	367	286
551.141	464	589	404	265
551.285	521	614	399	254
551.429	501	597	392	232
551.573	487	560	381	248
551.718	509	579	387	257
551.862	492	594	415	217
552.006	516	603	404	205
552.15	535	588	320	199
552.294	496	545	380	212
552.438	492	634	356	216
552.583	570	592	330	231
552.727	556	610	352	226
552.871	583	611	310	208
553.016	592	562	354	235
553.16	611	559	374	239
553.304	595	571	340	233
553.448	579	566	358	208
553.592	624	602	356	200
553.736	683	533	328	213
553.881	554	537	365	214
554.025	659	572	337	202
554.169	615	584	335	203
554.313	668	567	316	200
554.458	667	566	336	179
554.602	657	582	330	193
554.746	670	606	294	215
554.89	701	592	339	180
555.034	635	529	323	189
555.179	670	556	269	183
555.323	655	558	346	181
555.467	666	520	293	183
555.611	692	565	288	162
555.756	709	554	312	173
555.9	707	534	319	171
556.044	696	517	302	175
556.188	746	548	314	177
556.333	686	508	282	171
556.476	675	513	275	159
556.621	787	531	261	151
556.765	736	557	317	171
556.909	649	485	275	153
557.054	790	515	261	139
557.198	763	528	319	151
557.342	779	509	286	129
557.486	780	526	235	145
557.63	718	477	300	144
557.775	804	522	232	180
557.919	721	483	234	130
558.063	720	479	239	149
558.207	829	492	243	173
558.351	784	474	200	151
558.496	828	513	249	98.9999
558.64	773	472	241	150
558.784	768	520	222	138
558.928	824	507	225	136
559.072	767	462	259	130
559.216	748	436	257	145
559.361	804	452	273	119
559.505	789	442	191	106
559.649	856	456	244	147
559.794	723	472	244	134
559.938	783	469	219	127
560.082	784	471	240	99.0001
560.226	799	464	240	111
560.371	751	477	249	109
560.515	789	419	203	116
560.659	835	426	206	109
560.803	766	361	200	126
560.947	765	433	233	140
561.091	774	414	220	104
561.236	763	363	205	94.9999
561.38	707	410	189	103
561.524	772	429	207	114
561.668	807	403	170	98.9999
561.813	750	421	216	114
561.957	827	443	168	93.9999
562.101	821	431	194	118
562.245	766	391	160	105
562.389	811	418	184	80
562.534	770	399	208	101
562.678	763	412	167	119
562.822	800	396	208	97.0001
562.966	754	390	207	123
563.111	768	388	197	133
563.254	803	406	195	106
563.399	691	373	203	103
563.543	747	395	168	88
563.687	788	399	196	104
563.832	764	349	197	83
563.976	721	345	140	62.9999
564.12	748	375	164	101
564.264	726	369	163	88.9999
564.408	739	365	161	100
564.552	756	384	144	96
564.697	694	372	153	114
564.841	700	315	156	112
564.985	678	352	125	91.9999
565.129	762	329	165	87.9999
565.273	622	307	166	95.0001
565.418	736	336	140	73
565.562	617	341	156	85
565.706	709	332	155	86
565.85	672	287	143	93
565.994	645	302	151	78.0001
566.139	605	320	143	69
566.283	641	335	142	76.0001
566.427	627	323	136	77
566.571	663	320	146	91
566.716	592	273	132	75
566.86	635	311	105	82
567.004	618	279	128	87
567.148	586	329	135	79.0001
567.292	617	275	139	70.0001
567.436	571	276	122	71
567.58	602	293	110	87
567.725	594	256	146	69.9999
567.869	608	297	115	75.9999
568.013	597	282	120	89
568.158	577	283	142	86
568.302	561	260	107	93
568.446	562	263	160	73
568.59	561	290	129	64.9999
568.734	588	293	93.9999	67.9999
568.878	553	287	130	83
569.023	594	245	117	53
569.167	552	253	130	77
569.311	556	237	130	47.9999
569.455	516	249	120	86
569.599	522	261	113	81.0001
569.743	533	199	145	89.9999
569.888	518	251	91.0001	79.0001
570.032	504	203	106	62
570.176	497	221	110	78.9999
570.32	517	222	134	76
570.465	448	260	108	69.0001
570.609	540	217	126	73
570.753	466	193	111	65.9999
570.897	445	234	101	64.9999
571.041	510	222	121	69.0001
571.185	462	193	107	78.9999
571.33	489	206	99	62
571.474	449	185	94.0001	68.0001
571.618	388	201	87	61
571.762	471	187	93	59
571.906	442	205	91.0001	70.0001
572.051	472	205	106	69.0001
572.195	420	215	107	50
572.339	440	185	92.0001	60.0001
572.483	429	167	97	60
572.627	418	187	79.9999	64.9999
572.771	406	236	92	80
572.915	408	227	97	78
573.06	416	176	95.0001	69.0001
573.204	400	183	98	51
573.348	434	197	91.9999	64.9999
573.492	424	186	75.0001	73.0001
573.637	433	173	112	81.9999
573.781	386	208	88	75
573.925	332	180	78.0001	61.0001
574.069	375	152	92.0001	73.0001
574.213	387	151	86	69
574.357	337	153	84.0001	77.0001
574.502	378	180	80	88
574.646	393	135	85.0001	67.0001
574.79	387	154	105	60
574.934	322	174	115	83
575.078	370	143	74.0001	55.0001
575.222	327	145	83.9999	85.9999
575.367	400	142	88	86
575.511	339	158	84	73
575.655	363	165	72	70
575.799	347	180	82.0001	70.0001
575.943	347	154	71	85
576.088	336	125	101	78
576.232	343	139	77	60
576.376	346	142	72	99
576.52	330	136	74.9999	111
576.664	360	138	93	64
576.808	340	131	79	80
576.953	281	120	71	78
577.097	290	144	71	69
577.241	303	134	60.9999	80.9999
577.385	280	138	61	73
577.529	317	122	75	81
577.673	307	129	65	75
577.817	303	121	65.0001	77.0001
577.962	306	119	77.9999	88.9999
578.106	278	109	74.0001	75.0001
578.25	277	127	72	82
578.394	321	111	77	95
578.538	317	144	81.0001	72.0001
578.683	261	99	75	63
578.827	290	129	64.9999	81.9999
578.971	248	100	73	85
579.115	257	135	65	101
579.26	241	141	63	84
579.404	263	105	60.0001	78.0001
579.548	262	100	73.0001	63.0001
579.692	279	118	73.9999	79.9999
579.836	258	117	76	82
579.98	237	104	69.9999	103
580.124	239	137	52	114
580.269	274	99.9999	76.9999	85.9999
580.413	245	103	70	75
580.557	260	121	60.9999	93.9999
580.701	238	115	81	74
580.846	233	129	67	99
580.99	257	118	67	78
581.134	256	102	69.0001	96.0001
581.278	240	102	72	80
581.422	226	109	72	104
581.566	239	92.9999	71.9999	89.9999
581.711	225	77.0001	56.0001	102
581.855	256	102	116	95.9999
581.999	229	103	73.9999	75.9999
582.143	228	92.9999	62.9999	110
582.287	194	101	54	99
582.431	211	103	94.9999	113
582.575	228	75.9999	94.9999	82.9999
582.72	215	95	82	91
582.864	210	82.9999	64.9999	106
583.008	220	77	66	82
583.152	216	91	87	92
583.296	183	70.9999	73.9999	117
583.44	204	56	43	105
583.584	207	70.0001	73.0001	84.0001
583.729	210	110	71.0001	101
583.873	177	92.0001	59.0001	126
584.017	213	84.0001	83.0001	96.0001
584.161	211	88	65	131
584.305	192	82.9999	86.9999	96.9999
584.45	197	87	78	104
584.594	163	84.9999	64.9999	97.9999
584.738	182	103	65	85
584.882	151	78	65	113
585.026	208	79	85	126
585.17	190	76.9999	68.9999	93.9999
585.314	151	76	92	124
585.459	196	87.0001	74.0001	134
585.603	174	79	75	91
585.747	192	86	74	105
585.891	196	69	74	118
586.035	173	77	81	112
586.179	164	77.0001	77.0001	134
586.324	171	51.9999	63.9999	137
586.468	174	83.0001	73.0001	106
586.612	162	79.9999	93.9999	135
586.756	190	52	92	155
586.9	151	84	95	140
587.045	145	61.9999	94.9999	110
587.189	179	70.0001	96.0001	138
587.333	187	71.0001	78.0001	133
587.477	140	74.9999	65.9999	116
587.621	170	52	61	122
587.765	142	68	68	143
587.909	156	86.9999	97.9999	154
588.054	150	55	66	149
588.198	144	55.0001	87.0001	115
588.342	163	80	114	178
588.486	157	58	117	170
588.63	132	63	103	134
588.774	123	60.9999	88.9999	152
588.918	146	74	100	140
589.063	130	64	87	155
589.207	179	71	96	157
589.351	133	37.0001	89.0001	120
589.495	136	62	65	140
589.639	123	57	78	135
589.783	154	41	111	148
589.927	155	59	89	121
590.072	136	71.9999	107	158
590.216	132	39.0001	74.0001	157
590.36	111	57	79	160
590.504	138	48	100	129
590.648	139	67	100	150
590.792	127	54.9999	112	149
590.937	147	58	103	175
591.081	136	52	105	127
591.225	123	68	86	161
591.369	131	64	83	174
591.513	115	43.0001	77.0001	177
591.657	120	46	88	166
591.801	114	58.9999	110	160
591.946	125	63	91	119
592.09	109	35	82	167
592.234	140	56.0001	86.0001	159
592.378	101	50.0001	100	147
592.522	153	44	104	140
592.667	131	52	103	176
592.81	114	52	111	127
592.955	120	61	97	165
593.099	132	43	111	173
593.243	141	44	120	179
593.387	135	55	107	192
593.531	136	41.9999	106	190
593.675	96	41	108	175
593.819	117	58	113	207
593.964	101	38	124	181
594.108	92	32	105	149
594.252	103	39	100	183
594.396	109	38.9999	70.9999	173
594.54	113	33.9999	117	188
594.684	122	42	112	197
594.828	96.0001	47.0001	117	167
594.972	121	48.9999	124	188
595.116	114	51	127	212
595.26	115	43	105	214
595.405	90	44	104	183
595.549	93	28	128	203
595.693	97.0001	51.0001	112	175
595.837	97.0001	38.0001	104	182
595.982	109	53	105	155
596.126	89.0001	46.0001	130	173
596.27	116	44	123	222
596.414	98	39	120	188
596.558	82	55	134	210
596.702	74.0001	38.0001	117	168
596.846	75.0001	19.0001	112	205
596.991	114	34.9999	141	223
597.135	72	28	152	187
597.279	102	59.9999	106	196
597.423	89	39	117	180
597.567	93	26	138	192
597.711	100	50.0001	124	218
597.855	93	50	155	198
598	85.9999	36.9999	139	242
598.144	57	31	158	211
598.288	92	46	136	193
598.432	94.9999	45.9999	191	210
598.576	72	26	135	204
598.72	86	35	125	215
598.864	85.0001	38.0001	130	213
599.008	94.0001	48.0001	179	226
599.153	72	35	132	206
599.297	68	26	151	208
599.441	77.9999	21.9999	140	228
599.585	77	24	147	216
599.729	69.9999	35.9999	143	251
599.873	112	33.0001	150	214
600.017	76.9999	24.9999	173	196
600.161	76.9999	30.9999	156	271
600.306	92	36	158	249
600.449	82	33	166	244
600.594	74.0001	22.0001	131	211
600.738	79.0001	28.0001	144	224
600.882	91	21	159	230
601.026	88.0001	15.0001	156	223
601.17	84	31	164	210
601.314	67	19	169	198
601.458	68	28	190	244
601.603	96.0001	34.0001	142	240
601.747	57.9999	15.9999	162	225
601.891	98.9999	35.9999	164	241
602.035	57.9999	25.9999	153	208
602.179	38	39	178	219
602.323	80.9999	25.9999	205	249
602.467	62.9999	16.9999	181	256
602.612	64	18	170	239
602.756	82	20	169	250
602.9	55.0001	35.0001	182	213
603.044	77.9999	37.9999	174	237
603.188	74.0001	37.0001	191	237
603.332	89	29	191	243
603.476	72	26	176	245
603.62	82	28	193	229
603.764	81.0001	31.0001	209	226
603.909	67	24	183	243
604.053	76	20	223	221
604.197	73	32	191	248
604.341	55	38	145	250
604.485	59.9999	36.9999	178	234
604.629	52	20	189	241
604.773	98.0001	21.0001	188	256
604.917	48	35	168	266
605.061	63.0001	46.0001	190	243
605.206	79.9999	41.9999	178	257
605.35	72	20	191	269
605.494	65.0001	38.0001	198	228
605.638	91	25	230	246
605.782	47	25	180	221
605.926	61.0001	17.0001	215	240
606.07	65.0001	24.0001	189	245
606.215	61	35	228	233
606.359	61.9999	20.9999	204	250
606.503	47.9999	31.9999	208	272
606.647	67.0001	25.0001	178	232
606.791	34.9999	33.9999	213	252
606.935	65.9999	5.9999	208	226
607.079	65.9999	13.9999	192	250
607.223	62.9999	26.9999	225	277
607.367	58	37	226	247
607.511	45	22	246	263
607.656	55	13	203	281
607.8	73	30	216	278
607.944	39	19	232	276
608.088	60	20	214	209
608.232	56.9999	20.9999	207	233
608.376	64	31	218	282
608.52	84	26	221	255
608.665	77.9999	29.9999	272	247
608.808	73.0001	24.0001	240	271
608.953	48	8	237	268
609.097	65	23	237	254
609.241	68	23	226	255
609.385	67.0001	25.0001	257	261
609.529	74.0001	21.0001	238	279
609.673	53.9999	13.9999	215	284
609.817	60	36	256	273
609.962	73	30	251	300
610.105	67	24	234	299
610.25	76.9999	17.9999	252	253
610.394	51.9999	16.9999	232	277
610.538	64	23	266	301
610.682	79	21	253	286
610.826	51	27	252	247
610.97	47	10	241	212
611.114	68	16	242	318
611.258	53.9999	29.9999	294	259
611.403	40	37	238	275
611.547	64	27	256	274
611.69	69	18	272	275
611.835	53	23	243	262
611.979	52.9999	13.9999	276	245
612.123	54.0001	35.0001	297	224
612.267	58.9999	15.9999	261	262
612.411	61.0001	17.0001	230	278
612.555	55.9999	11.9999	281	271
612.699	37	13	282	285
612.843	48	32	278	282
612.987	48.9999	22.9999	296	294
613.131	57	28	280	288
613.276	61.9999	22.9999	273	306
613.42	49.0001	28.0001	291	279
613.564	53	13	239	274
613.708	56.9999	23.9999	251	277
613.852	61.0001	16.0001	260	283
613.996	54.9999	33.9999	303	279
614.14	62	25	293	256
614.285	55.0001	9.0001	284	271
614.428	52	3	265	276
614.573	62	19	275	335
614.717	44.9999	27.9999	293	314
614.861	58.9999	15.9999	290	299
615.005	44	22	294	290
615.149	52	15	289	307
615.293	46.9999	34.9999	316	294
615.437	46.0001	24.0001	318	258
615.581	49.9999	25.9999	362	285
615.725	62.9999	26.9999	306	268
615.869	39	17	315	295
616.014	57.0001	11.0001	300	250
616.157	32.0001	16.0001	297	307
616.302	56.9999	33.9999	311	309
616.446	53	17	336	283
616.59	67	13	319	296
616.734	42.0001	12.0001	310	336
616.878	59	22	303	292
617.022	59.9999	27.9999	340	274
617.166	50.9999	26.9999	261	304
617.31	45.9999	6.9999	326	289
617.454	66.9999	10.9999	350	306
617.598	54	27	320	357
617.743	50.0001	22.0001	329	285
617.886	47.0001	13.0001	316	317
618.031	72.9999	18.9999	345	331
618.175	37	14	373	307
618.319	47	11	355	284
618.463	54.9999	15.9999	351	348
618.607	56.9999	20.9999	342	345
618.751	52	21	349	323
618.895	39.9999	12.9999	349	310
619.039	49	14	362	302
619.183	67	36	383	293
619.327	56.0001	21.0001	322	363
619.471	59.9999	3.9999	316	308
619.616	52	15	333	327
619.76	29	26	321	345
619.904	42	15	338	318
620.048	40	17	363	352
620.192	45	13	345	361
620.336	48.0001	16.0001	327	354
620.48	36.0001	9.0001	367	368
620.624	45.9999	20.9999	331	330
620.768	60	28	311	331
620.912	41	24	352	343
621.057	51	26	392	301
621.201	48	23	367	303
621.344	47	23	364	289
621.488	36.9999	32.9999	400	338
621.633	35.9999	12.9999	359	335
621.777	62.9999	20.9999	340	333
621.921	37.0001	28.0001	366	317
622.065	47	17	377	318
622.209	64	20	344	338
622.353	33.9999	27.9999	388	366
622.497	40	11	339	311
622.641	59	33	331	307
622.785	46.0001	10.0001	371	417
622.929	50	14	357	328
623.073	60	21	354	345
623.217	60	31	360	353
623.361	46	12	336	329
623.505	38	17	357	330
623.65	42.0001	17.0001	378	326
623.793	45	21	359	328
623.938	45.9999	12.9999	355	319
624.082	49.0001	15.0001	361	299
624.226	32	15	373	376
624.37	21	11	363	316
624.514	43	8	355	332
624.658	40	12	371	365
624.802	56.0001	20.0001	359	339
624.946	43	33	405	327
625.09	55	17	354	372
625.235	34	29	360	323
625.379	47	12	406	307
625.523	43.0001	27.0001	378	351
625.667	53	34	370	413
625.811	39	19	364	336
625.955	52	21	351	371
626.099	34	24	394	347
626.243	31.9999	8.9999	372	360
626.387	38	18	392	380
626.531	33.0001	2.0001	351	332
626.675	48	21	367	376
626.819	39.9999	13.9999	411	372
626.963	54.0001	14.0001	399	405
627.107	30.0001	5.0001	370	401
627.251	33.0001	14.0001	392	378
627.395	37.0001	3.0001	360	395
627.539	51	11	371	398
627.684	31	34	384	396
627.827	53.0001	17.0001	386	398
627.972	34.0001	16.0001	394	366
628.116	35.0001	29.0001	428	378
628.26	49.9999	10.9999	399	394
628.404	26	18	375	359
628.548	48.0001	14.0001	418	369
628.692	39.0001	21.0001	420	380
628.836	24.0001	19.0001	384	318
628.98	41	24	383	413
629.124	47	7	384	411
629.268	45	21	400	353
629.412	48	31	371	413
629.557	28.0001	14.0001	376	414
629.7	27.9999	14.9999	357	409
629.844	48.9999	25.9999	396	406
629.989	53	21	406	427
630.133	46	43	378	436
630.277	33	31	380	430
630.42	38	19	343	405
630.565	45	6	403	427
630.709	35.0001	21.0001	404	401
630.853	48	22	385	447
630.997	31	10	383	412
631.141	45.9999	28.9999	432	443
631.285	47	28	397	408
631.429	43	14	372	426
631.573	34	17	449	429
631.717	48.0001	16.0001	399	398
631.861	38	20	416	448
632.005	39.9999	25.9999	375	436
632.149	47	4	377	447
632.293	24.0001	12.0001	413	449
632.437	43.9999	38.9999	405	434
632.581	68	13	374	422
632.725	31.0001	23.0001	394	449
632.869	50.0001	20.0001	383	446
633.013	38	14	374	424
633.158	46.0001	23.0001	398	438
633.302	34.9999	11.9999	456	449
633.446	47	27	350	420
633.59	47.0001	24.0001	393	452
633.734	21.0001	7.0001	376	444
633.878	24.0001	16.0001	381	468
634.022	21	33	397	459
634.166	27	5	357	442
634.31	23	18	390	459
634.454	52.9999	24.9999	407	482
634.598	31.9999	23.9999	407	503
634.742	28.9999	12.9999	390	484
634.886	51	36	368	489
635.03	53.0001	21.0001	404	446
635.174	15.9999	13.9999	364	522
635.318	45	13	373	494
635.462	45.0001	13.0001	377	463
635.606	41.0001	17.0001	398	427
635.75	31	20	355	483
635.895	53	29	403	486
636.038	45.9999	29.9999	390	527
636.182	51	21	386	498
636.327	58	39	393	497
636.47	50	19	383	447
636.615	48	15	392	480
636.759	39.0001	27.0001	360	494
636.903	28	19	369	504
637.047	36.0001	16.0001	394	506
637.19	55.9999	21.9999	366	511
637.335	45	23	356	489
637.479	32.0001	26.0001	404	457
637.623	39.9999	26.9999	388	486
637.767	41	19	371	489
637.911	29.0001	9.0001	360	527
638.055	64.9999	21.9999	394	482
638.199	43	30	337	515
638.343	52	20	342	535
638.487	51.9999	40.9999	334	515
638.631	33.9999	31.9999	410	508
638.775	34.0001	19.0001	351	519
638.919	29.0001	29.0001	384	543
639.063	24.0001	16.0001	413	483
639.207	30	27	341	541
639.351	38.9999	11.9999	397	496
639.495	43	27	328	523
639.639	46	24	393	491
639.783	36.9999	28.9999	402	571
639.928	39.0001	23.0001	357	537
640.071	30	13	347	459
640.215	31.9999	26.9999	338	561
640.359	36.0001	22.0001	368	532
640.503	32.9999	27.9999	370	533
640.647	41	28	405	557
640.791	48	40	377	605
640.935	28	20	371	564
641.079	40	25	417	571
641.223	35	13	391	603
641.367	47.0001	18.0001	373	537
641.511	42.0001	11.0001	397	518
641.655	40	26	374	586
641.8	32.9999	41.9999	448	551
641.944	29.9999	23.9999	389	532
642.088	47.0001	16.0001	377	603
642.232	46	32	420	560
642.376	18.0001	11.0001	340	524
642.519	35	8	357	609
642.664	48	30	352	569
642.808	57.9999	46.9999	379	590
642.952	44.0001	25.0001	313	592
643.096	43.0001	28.0001	354	569
643.24	36	21	345	570
643.384	52.0001	13.0001	372	657
643.528	49	27	321	564
643.672	63	15	382	582
643.816	36.9999	26.9999	343	628
643.96	51.0001	18.0001	373	539
644.104	33	36	342	581
644.248	42	29	359	556
644.392	31.0001	19.0001	354	613
644.536	41	21	374	584
644.68	31	20	372	588
644.824	66.9999	28.9999	350	637
644.968	55	36	418	630
645.112	50	19	365	645
645.256	41	29	327	541
645.4	41	32	307	596
645.544	43	41	315	613
645.688	33.0001	23.0001	354	629
645.832	41	24	320	614
645.976	31	40	315	667
646.12	47.9999	26.9999	354	645
646.264	27.0001	30.0001	329	617
646.408	49.0001	35.0001	326	621
646.552	30.0001	14.0001	323	610
646.696	26.9999	24.9999	362	605
646.84	28	21	361	632
646.984	49.0001	31.0001	309	635
647.128	46.9999	29.9999	316	671
647.272	57.0001	29.0001	336	622
647.416	39.0001	10.0001	325	610
647.56	34	20	376	647
647.704	48.0001	37.0001	344	640
647.848	47	33	326	673
647.992	29.9999	12.9999	367	566
648.136	44.0001	26.0001	375	619
648.28	39.0001	18.0001	332	669
648.424	41.9999	29.9999	321	603
648.568	47	44	354	649
648.712	25	20	321	647
648.856	29.9999	39.9999	319	730
649	61	18	316	681
649.144	36	23	323	624
649.288	39.0001	29.0001	320	636
649.432	36.9999	23.9999	335	645
649.576	32.9999	45.9999	329	664
649.72	47	8	364	683
649.864	59	30	357	736
650.008	59.0001	31.0001	363	697
650.152	53.0001	52.0001	334	610
650.296	48	37	312	674
650.44	45.0001	45.0001	308	631
650.584	45	54	361	689
650.728	30	16	320	682
650.872	39.0001	31.0001	343	671
651.016	60.0001	31.0001	309	661
651.16	53	29	326	723
651.304	43.0001	42.0001	322	718
651.448	43	34	381	732
651.592	25	12	286	662
651.736	19.9999	31.9999	322	744
651.88	39	27	330	684
652.024	47	45	335	655
652.168	37.0001	41.0001	342	697
652.312	48	56	325	671
652.456	37	26	328	655
652.6	26.9999	10.9999	333	746
652.744	19	32	335	664
652.888	34	44	341	760
653.032	49.0001	18.0001	379	686
653.176	48	44	365	749
653.32	48	35	399	749
653.464	59.9999	36.9999	371	734
653.608	41.9999	33.9999	389	731
653.752	38	32	361	712
653.896	60.0001	30.0001	339	750
654.04	44.9999	31.9999	351	715
654.184	20	35	304	665
654.328	25	27	319	723
654.472	54	45	343	715
654.616	49	58	375	775
654.76	41	22	327	707
654.904	35.9999	29.9999	340	740
655.048	42	24	354	707
655.192	39	20	330	730
655.336	48	35	340	671
655.48	37	56	317	761
655.624	34	34	373	661
655.768	45.9999	28.9999	353	711
655.912	54	43	364	810
656.056	51.9999	37.9999	307	772
656.2	36	39	327	776
656.344	42.0001	59.0001	395	735
656.488	43.9999	29.9999	321	799
656.632	39	36	335	748
656.775	54	39	373	714
656.919	41	37	361	778
657.064	39	44	338	764
657.208	41	30	349	753
657.351	28.0001	36.0001	334	778
657.495	49.0001	34.0001	339	783
657.639	50	23	354	779
657.784	37	27	357	786
657.928	39	24	346	792
658.071	46	37	284	790
658.215	61	51	344	738
658.359	39	34	345	779
658.503	41.0001	43.0001	320	763
658.647	47	38	341	794
658.791	46.0001	42.0001	331	792
658.935	60.0001	35.0001	351	754
659.079	49	37	334	827
659.223	33	33	277	735
659.367	47	55	309	811
659.511	39	37	318	791
659.655	56.0001	29.0001	335	819
659.799	50.0001	38.0001	304	787
659.943	29	37	351	748
660.087	49	44	360	793
660.231	44.0001	26.0001	377	773
660.375	39	30	349	796
660.519	42	28	320	851
660.663	25.0001	24.0001	313	765
660.807	45.0001	34.0001	335	798
660.95	57	32	316	768
661.095	53	43	308	797
661.239	38	48	326	795
661.383	39.0001	38.0001	318	833
661.526	45.0001	39.0001	344	790
661.671	21	40	348	806
661.815	16	36	381	872
661.958	58	45	317	819
662.102	46.0001	34.0001	349	842
662.246	43	45	316	840
662.39	46	30	350	792
662.535	53.0001	20.0001	319	805
662.678	59	49	316	838
662.822	41	42	339	896
662.966	49	44	347	819
663.11	45	36	348	885
663.254	50	39	335	811
663.398	44.0001	30.0001	293	797
663.542	38	50	309	851
663.686	26.9999	41.9999	342	882
663.83	61	60	327	870
663.974	47	36	318	889
664.118	32.9999	47.9999	329	871
664.262	52.0001	45.0001	332	897
664.406	48.0001	45.0001	367	821
664.55	38	47	308	780
664.694	30.9999	40.9999	359	857
664.837	42	45	350	884
664.982	41.0001	56.0001	337	919
665.126	52.0001	57.0001	309	906
665.269	51.0001	41.0001	308	869
665.413	39	65	364	891
665.557	38	58	381	909
665.701	29.0001	47.0001	310	878
665.845	38.9999	58.9999	308	899
665.989	50	40	319	853
666.133	47.9999	49.9999	318	869
666.277	39	34	332	798
666.421	53.9999	38.9999	334	901
666.565	42	37	341	892
666.709	60	41	331	973
666.853	40.9999	29.9999	338	908
666.997	34.9999	39.9999	374	967
667.141	48.0001	41.0001	338	863
667.285	47.0001	51.0001	316	905
667.429	29	48	383	928
667.572	27.0001	35.0001	381	956
667.717	49	44	333	897
667.861	28	40	370	918
668.005	46.0001	28.0001	406	908
668.148	35.9999	33.9999	387	963
668.292	30	55	315	905
668.437	31	44	304	945
668.58	52.0001	54.0001	357	975
668.724	39	39	320	913
668.868	23	56	300	982
669.012	30.0001	53.0001	392	965
669.156	53	50	272	999
669.3	29	42	343	968
669.444	47	56	336	960
669.587	35	49	356	995
669.732	37	53	319	917
669.876	36	54	339	917
670.02	30.0001	61.0001	343	868
670.163	39.9999	57.9999	315	883
670.308	47	58	352	916
670.452	35.0001	45.0001	393	968
670.595	49.0001	53.0001	360	941
670.739	42	45	340	1002
670.883	36	41	335	964
671.028	34.9999	53.9999	317	1021
671.171	21	32	393	949
671.315	48	29	360	1051
671.459	43	64	356	1045
671.603	36.9999	37.9999	328	1006
671.747	40	61	358	970
671.891	38	42	361	997
672.035	28.0001	44.0001	355	972
672.178	21.9999	46.9999	358	1043
672.323	36.0001	45.0001	366	1013
672.466	20.9999	49.9999	358	1070
672.611	28.9999	41.9999	424	1027
672.754	40	38	360	1072
672.898	36	61	391	1037
673.042	24.0001	56.0001	369	948
673.186	28	47	358	1036
673.33	22.0001	37.0001	363	1032
673.474	25	31	370	1035
673.618	33.0001	45.0001	383	1036
673.762	59	64	360	1072
673.906	33	55	373	1033
674.049	40.9999	52.9999	368	1036
674.193	40	48	343	1086
674.338	17	31	366	1036
674.481	38.0001	49.0001	331	1051
674.625	26.9999	52.9999	380	1096
674.769	44	49	365	1112
674.913	43	58	359	1038
675.057	38.0001	49.0001	401	1080
675.201	29.9999	45.9999	371	1009
675.345	20	29	340	1044
675.489	44.0001	57.0001	392	972
675.633	27	41	355	1096
675.777	36	53	376	1038
675.921	26.0001	28.0001	360	1072
676.065	34	40	351	1047
676.208	38.0001	55.0001	370	1100
676.352	24	54	356	1069
676.496	34	54	377	1035
676.64	24.9999	28.9999	347	1101
676.784	31.9999	47.9999	341	1109
676.928	35.0001	47.0001	404	1063
677.072	49	52	372	1119
677.216	45	66	358	1072
677.36	34.9999	62.9999	377	1115
677.504	22	53	415	1125
677.648	25	61	343	1125
677.792	37	41	320	1118
677.936	22.0001	57.0001	338	1178
678.079	11.0001	50.0001	325	1144
678.223	22	32	371	1151
678.367	29	44	385	1126
678.511	22.9999	63.9999	385	1070
678.655	36	49	331	1207
678.799	19	48	362	1131
678.943	19	63	394	1163
679.087	25	58	370	1087
679.231	19	57	333	1192
679.374	18	55	396	1141
679.518	32	50	359	1184
679.663	26.9999	37.9999	410	1146
679.806	13	69	300	1186
679.95	34.0001	48.0001	368	1123
680.094	21	61	361	1177
680.238	13	55	340	1244
680.382	22	46	354	1136
680.526	11.9999	55.9999	382	1241
680.67	23	46	410	1213
680.813	24.0001	56.0001	353	1232
680.957	22	41	428	1139
681.101	27	56	386	1222
681.245	11	51	348	1198
681.389	31	40	366	1160
681.533	47	54	356	1276
681.677	25.9999	48.9999	329	1234
681.821	18	41	396	1283
681.965	14.0001	59.0001	383	1174
682.109	35	53	364	1238
682.253	16	50	381	1134
682.397	18.0001	60.0001	339	1292
682.54	24	44	414	1249
682.684	24	55	384	1258
682.828	18	63	387	1262
682.972	27	50	380	1306
683.116	17	80	397	1291
683.26	27	48	384	1221
683.404	35	32	369	1256
683.548	28.0001	65.0001	402	1288
683.692	12.9999	53.9999	355	1267
683.835	38.0001	54.0001	403	1250
683.979	27	53	383	1212
684.123	30	53	389	1188
684.267	27	51	368	1328
684.411	30	73	395	1247
684.555	14.9999	44.9999	418	1335
684.699	21.9999	54.9999	420	1313
684.843	18.0001	60.0001	360	1342
684.986	9.0001	39.0001	399	1302
685.13	21.0001	44.0001	352	1272
685.274	15.0001	48.0001	402	1246
685.418	22.9999	41.9999	415	1250
685.562	19	38	392	1298
685.706	24.0001	63.0001	341	1273
685.85	18	50	379	1268
685.994	27	42	413	1292
686.137	20	47	374	1337
686.282	19	58	359	1342
686.425	20	41	416	1324
686.569	5.9999	51.9999	353	1314
686.713	27	49	425	1281
686.857	29	43	377	1321
687.001	9	54	374	1326
687.145	13.0001	61.0001	383	1350
687.288	27.0001	61.0001	382	1267
687.433	16	62	331	1283
687.576	12	49	391	1303
687.721	18	33	359	1261
687.864	30	58	383	1392
688.008	26	52	379	1355
688.152	21.0001	63.0001	380	1333
688.296	31	85	379	1336
688.44	17.0001	45.0001	410	1287
688.584	2	46	357	1253
688.727	29.0001	42.0001	366	1286
688.871	12	37	334	1352
689.015	30.9999	42.9999	390	1292
689.159	14	52	445	1387
689.303	31	62	419	1348
689.447	13.0001	46.0001	403	1303
689.591	12	52	359	1286
689.735	30	51	416	1321
689.878	24	53	410	1376
690.022	6	56	391	1272
690.166	10.0001	57.0001	375	1295
690.31	-1	28	389	1399
690.454	26	59	384	1356
690.598	6.0001	44.0001	387	1324
690.742	17	45	375	1397
690.885	16	50	365	1396
691.029	26	49	386	1346
691.173	11.9999	51.9999	378	1343
691.317	16	40	370	1388
691.461	17	39	389	1346
691.605	24.0001	26.0001	421	1312
691.749	23.0001	40.0001	391	1363
691.893	2.0001	47.0001	385	1287
692.036	7.9999	46.9999	366	1420
692.18	10.9999	34.9999	364	1433
692.324	23	59	393	1345
692.468	15	50	399	1380
692.612	14.0001	33.0001	392	1387
692.756	10.9999	51.9999	413	1360
692.9	21	43	317	1398
693.044	16.0001	60.0001	390	1326
693.187	21.0001	54.0001	416	1408
693.331	5.0001	39.0001	404	1374
693.475	16	16	418	1430
693.619	8	35	430	1357
693.763	21	35	427	1405
693.906	3.9999	36.9999	377	1386
694.05	14	44	367	1451
694.194	33.9999	53.9999	362	1447
694.338	2.0001	41.0001	357	1405
694.482	9.9999	25.9999	400	1460
694.626	10	47	364	1425
694.77	18	51	394	1449
694.913	13	42	347	1419
695.057	15	45	364	1440
695.201	21.9999	41.9999	414	1439
695.345	17.0001	31.0001	355	1458
695.489	7.9999	46.9999	395	1354
695.633	-3	35	360	1428
695.777	6	34	400	1401
695.92	21.0001	40.0001	369	1420
696.064	10.9999	43.9999	386	1369
696.208	1	48	368	1374
696.352	16	30	389	1329
696.496	19.9999	44.9999	382	1443
696.639	6	30	360	1379
696.784	21.0001	38.0001	364	1355
696.928	15	34	365	1413
697.071	15	52	406	1405
697.215	11.0001	32.0001	369	1361
697.359	8.9999	43.9999	349	1416
697.503	13	39	391	1425
697.646	15	54	393	1521
697.791	12.0001	41.0001	344	1369
697.934	21.9999	32.9999	401	1466
698.078	3	39	394	1469
698.222	10	31	367	1481
698.366	19.9999	37.9999	331	1388
698.51	28	46	394	1451
698.653	12	38	384	1479
698.797	8	32	391	1513
698.941	13	41	359	1381
699.085	-0.0001	36.9999	394	1421
699.229	13.9999	43.9999	421	1474
699.373	4.0001	23.0001	343	1339
699.516	13.0001	32.0001	368	1445
699.66	21	50	431	1479
699.804	-7	23	404	1422
699.948	13	40	410	1403
700.092	21	44	396	1474
700.236	3.9999	29.9999	362	1501
700.38	5.9999	19.9999	370	1452
700.524	13	33	377	1428
700.667	5.0001	37.0001	372	1371
700.811	10	38	368	1363
700.955	4.9999	36.9999	402	1375
701.099	6.9999	28.9999	362	1428
701.243	6.9999	37.9999	414	1348
701.386	10.0001	42.0001	384	1421
701.53	12	41	374	1466
701.674	13.0001	41.0001	382	1417
701.818	13.0001	34.0001	421	1386
701.962	2.9999	27.9999	370	1436
702.105	8	37	395	1437
702.249	19.9999	44.9999	428	1402
702.393	7.9999	33.9999	375	1414
702.537	11.0001	35.0001	373	1490
702.681	19	41	390	1428
702.824	8.9999	46.9999	385	1474
702.969	10.0001	40.0001	368	1417
703.112	-6	22	366	1365
703.256	0.9999	41.9999	395	1488
703.4	13.9999	44.9999	393	1475
703.544	8.9999	34.9999	403	1369
703.688	6.9999	34.9999	394	1386
703.832	0	39	391	1409
703.975	9.9999	32.9999	366	1347
704.119	8.9999	36.9999	370	1408
704.263	7.9999	21.9999	375	1381
704.407	7.0001	33.0001	388	1394
704.55	19	42	347	1351
704.694	4.0001	38.0001	375	1406
704.838	10	30	383	1439
704.982	4.0001	31.0001	407	1475
705.126	3	33	333	1443
705.269	0.0001	41.0001	409	1465
705.413	3	42	352	1441
705.558	15.9999	57.9999	420	1463
705.701	5	26	323	1428
705.845	9	33	379	1446
705.989	13.0001	29.0001	349	1398
706.132	18.0001	30.0001	360	1465
706.276	2	60	348	1456
706.42	5.9999	20.9999	365	1472
706.564	17.9999	27.9999	363	1370
706.708	-9	29	348	1392
706.852	19	28	345	1435
706.995	9.0001	44.0001	353	1394
707.139	8	37	354	1395
707.283	4	15	353	1292
707.427	12	32	345	1419
707.571	14.9999	31.9999	375	1321
707.714	2	26	374	1377
707.858	-1	28	369	1391
708.002	1.0001	29.0001	352	1398
708.145	-6	11	328	1398
708.29	17.0001	25.0001	354	1389
708.433	-8.9999	14.0001	330	1291
708.577	16.0001	25.0001	368	1360
708.721	6.9999	26.9999	376	1356
708.865	11	25	342	1369
709.009	15.0001	22.0001	373	1292
709.152	6.9999	27.9999	334	1340
709.296	4.9999	24.9999	355	1314
709.44	13	31	336	1388
709.584	1	36	327	1359
709.728	0	11	361	1393
709.871	9.0001	17.0001	348	1345
710.015	-2.9999	17.0001	330	1345
710.159	21.9999	33.9999	334	1365
710.303	14	33	379	1366
710.447	14	36	344	1268
710.591	6.9999	35.9999	307	1305
710.734	3	10	348	1338
710.878	12	39	346	1246
711.022	9	44	319	1320
711.165	4	27	324	1328
711.309	20.0001	23.0001	363	1350
711.453	10	23	350	1356
711.597	8	33	342	1268
711.741	13.0001	40.0001	309	1334
711.885	2	15	304	1314
712.028	2	10	322	1316
712.172	11	34	339	1402
712.316	7.0001	25.0001	316	1248
712.46	20	36	310	1271
712.604	7	8	289	1265
712.747	1	26	340	1337
712.891	15	19	317	1309
713.035	13	30	302	1301
713.178	12	36	342	1270
713.322	-5.9999	5.0001	291	1258
713.466	3	23	313	1232
713.61	14	26	356	1273
713.754	15.9999	21.9999	315	1205
713.898	12.9999	19.9999	272	1237
714.041	5.9999	27.9999	292	1295
714.185	-6	31	299	1216
714.329	20	23	322	1230
714.473	9	27	328	1269
714.616	9.9999	22.9999	320	1179
714.76	11	28	338	1253
714.904	11.9999	37.9999	335	1219
715.048	4	27	329	1219
715.191	-3	17	286	1161
715.335	1	11	265	1262
715.479	7	14	314	1278
715.623	6	14	264	1189
715.767	4.0001	22.0001	308	1200
715.91	-0.9999	15.0001	336	1129
716.054	5	41	308	1218
716.198	-10.9999	4.0001	299	1149
716.342	18.0001	29.0001	314	1175
716.486	25.0001	30.0001	289	1267
716.629	-0.9999	7.0001	323	1201
716.773	7	22	302	1160
716.917	13	27	328	1197
717.061	-0.9999	22.0001	281	1206
717.205	5.0001	19.0001	269	1128
717.348	7.0001	16.0001	317	1233
717.492	7.9999	21.9999	287	1189
717.636	12	27	302	1183
717.779	11	13	294	1047
717.923	-8	24	279	1147
718.067	4.9999	32.9999	259	1179
718.211	-1	20	310	1119
718.355	3.0001	27.0001	297	1104
718.498	13	18	264	1108
718.642	9	15	267	1155
718.785	-2	16	289	1097
718.93	10	20	288	1175
719.074	4	20	297	1061
719.217	8	29	287	1053
719.361	5	20	274	1088
719.505	6	27	274	1131
719.649	-6	14	282	1109
719.792	-2	17	279	1169
719.936	3.0001	30.0001	249	1145
720.08	9	20	300	1050
720.223	1	24	261	1100
720.367	6	26	298	1006
720.511	-1	6	232	1001
720.655	9	4	273	1085
720.799	15.0001	20.0001	268	1056
720.942	11.0001	22.0001	281	1068
721.086	2.0001	23.0001	236	1061
721.23	5.9999	22.9999	292	1037
721.373	15	27	258	1074
721.518	15.9999	15.9999	245	996
721.661	-0.0001	21.9999	277	1088
721.805	1.0001	16.0001	280	1031
721.949	-1	14	223	1058
722.092	-9.0001	12.9999	257	1036
722.236	-1	3	259	1050
722.38	10	14	229	964
722.524	3	14	243	1035
722.667	6	23	234	983
722.811	3	26	246	960
722.955	-2	21	250	982
723.099	4	16	265	957
723.242	7	8	226	983
723.386	4	22	221	932
723.53	1	19	290	925
723.674	8	23	226	926
723.817	-2	7	215	1053
723.961	-1.0001	11.9999	235	969
724.105	9.9999	18.9999	241	906
724.248	21.9999	24.9999	247	964
724.393	10	9	221	934
724.536	13	17	208	890
724.68	13.0001	13.0001	259	922
724.824	-2.0001	3.9999	231	952
724.967	4	13	236	928
725.111	4	19	212	1007
725.255	-1	18	238	925
725.398	-0.0001	14.9999	210	887
725.542	1	9	206	948
725.686	2	17	190	946
725.83	7	11	219	876
725.973	10.9999	14.9999	193	865
726.117	3	7	187	934
726.261	4	17	180	926
726.405	6.0001	16.0001	225	860
726.548	15	16	223	944
726.692	-4.0001	-1.0001	200	860
726.836	3	7	207	907
726.98	-5	8	213	854
727.123	2.9999	16.9999	202	806
727.267	3	4	196	869
727.411	1	11	159	840
727.554	1.0001	19.0001	185	842
727.698	-7.0001	9.9999	181	830
727.842	-3.9999	13.0001	181	809
727.986	18	2	208	780
728.13	11	17	198	781
728.273	0	5	174	806
728.417	17	21	226	807
728.561	9	21	174	818
728.704	-2	3	157	803
728.848	2.0001	20.0001	171	776
728.992	8	13	167	780
729.135	-1.0001	2.9999	184	767
729.279	-4	14	153	762
729.423	11.9999	22.9999	186	883
729.567	-0.0001	14.9999	188	747
729.71	10.0001	17.0001	163	763
729.854	2	13	173	787
729.998	9	22	164	767
730.142	-2.0001	10.9999	170	755
730.285	12.9999	22.9999	187	769
730.429	2	11	183	736
730.573	5.0001	6.0001	169	671
730.716	4	6	165	677
730.86	1.0001	17.0001	187	732
731.004	11.0001	11.0001	147	723
731.148	-4	10	176	730
731.291	-3	13	162	652
731.435	6	10	141	668
731.579	-8.0001	10.9999	159	675
731.723	6	6	170	721
731.866	1.9999	9.9999	165	689
732.01	7	15	140	670
732.154	-5	13	149	637
732.297	9	4	166	679
732.441	-3	18	161	673
732.585	1	10	157	647
732.728	1.9999	-0.0001	139	667
732.872	0.9999	4.9999	162	593
733.016	5	28	159	641
733.16	-2	10	164	605
733.303	9	7	150	623
733.447	2	23	147	589
733.591	-2.0001	-0.0001	145	587
733.734	5	13	135	626
733.878	-4.0001	0.9999	114	603
734.021	-4	11	139	625
734.166	-2.9999	12.0001	147	598
734.309	7	16	122	550
734.453	-4.0001	1.9999	111	546
734.596	3	6	147	568
734.74	2	13	119	581
734.884	11.0001	21.0001	124	634
735.028	3	16	156	551
735.171	12.9999	11.9999	133	554
735.315	-3	7	144	558
735.459	0	-2	104	535
735.602	9.9999	5.9999	108	552
735.746	2	9	128	549
735.89	-9	4	130	546
736.034	6	9	126	508
736.178	7.9999	-3.0001	111	553
736.321	3	4	110	541
736.465	1.9999	7.9999	122	532
736.608	1.0001	-2.9999	97.0001	554
736.752	0	17	110	498
736.896	8.0001	1.0001	107	519
737.039	2	7	116	511
737.183	-8	3	111	537
737.327	9.9999	14.9999	106	450
737.471	-5.9999	8.0001	123	537
737.614	5	13	122	492
737.758	6	4	115	509
737.902	6	8	127	516
738.045	4	3	105	497
738.189	10.0001	2.0001	98.0001	474
738.333	-5	-1	98	453
738.476	0.9999	14.9999	98.9999	467
738.62	-3.9999	9.0001	129	422
738.764	12	26	115	484
738.908	5	24	123	459
739.051	-8.0001	-2.0001	106	419
739.195	5	9	104	422
739.338	-3	10	100	445
739.482	-1.0001	6.9999	93.9999	442
739.626	-1	7	95	434
739.769	5.9999	10.9999	106	455
739.913	5.9999	0.9999	75.9999	410
740.057	-1	7	83	372
740.201	4.0001	20.0001	92.0001	446
740.344	-3	6	76	422
740.488	9	12	96	385
740.631	-3	16	96	403
740.775	14	13	83	417
740.919	-0.9999	11.0001	83.0001	447
741.063	-2	6	87	372
741.206	0.0001	15.0001	83.0001	376
741.35	-1	13	75	374
741.494	5	4	94	357
741.637	-10.9999	-5.9999	77.0001	403
741.781	8	12	92	383
741.924	10.0001	13.0001	110	366
742.068	-3	7	88	374
742.212	4	0	103	361
742.356	-2	3	75	368
742.499	0.0001	-0.9999	75.0001	363
742.643	-3	3	68	345
742.787	8	-2	71	375
742.931	-4.9999	8.0001	81.0001	369
743.074	7.0001	9.0001	95.0001	380
743.217	3	8	91	337
743.361	-13.9999	-1.9999	73.0001	341
743.505	7	3	87	328
743.649	2.0001	15.0001	78.0001	339
743.792	6	9	76	342
743.936	1	8	52	335
744.08	5.9999	2.9999	49.9999	368
744.223	7.9999	10.9999	72.9999	332
744.367	3	9	72	299
744.511	3	4	62	302
744.654	6.9999	5.9999	78.9999	306
744.798	8	8	75	262
744.942	1.9999	-2.0001	63.9999	277
745.085	-3.0001	0.9999	75.9999	315
745.229	-10	6	54	301
745.373	5.0001	-1.9999	77.0001	297
745.516	-1	0	78	259
745.66	-9.9999	6.0001	71.0001	291
745.803	2.9999	3.9999	56.9999	311
745.947	2	11	78	291
746.091	3.9999	8.9999	57.9999	316
746.235	7	12	68	289
746.378	9	14	86	267
746.522	9	3	60	283
746.665	6	10	66	268
746.809	8	3	71	289
746.953	-7	4	61	252
747.096	0.9999	7.9999	56.9999	233
747.24	4.0001	9.0001	53.0001	288
747.384	-5	7	57	238
747.528	-2	-12	53	251
747.671	-1	11	70	243
747.815	-6	-5	38	220
747.958	-6	7	56	228
748.102	-4.0001	-3.0001	53.9999	244
748.246	1.9999	16.9999	61.9999	271
748.389	-2.9999	-5.9999	47.0001	224
748.533	7	8	47	256
748.677	2	9	55	207
748.82	-3.9999	-4.9999	53.0001	252
748.964	8.9999	14.9999	60.9999	234
749.107	-0.9999	8.0001	39.0001	258
749.251	20.9999	5.9999	49.9999	256
749.395	10	7	63	217
749.539	-1	1	54	222
749.682	-3.9999	10.0001	49.0001	222
749.826	-4	3	48	210
749.969	-1	11	55	227
750.113	-1.9999	2.0001	44.0001	203
750.257	-5	-8	59	229
750.4	7	3	48	196
750.544	-2	13	55	202
750.688	2.9999	11.9999	51.9999	198
750.831	12	7	54	241
750.975	1.0001	9.0001	52.0001	208
751.118	7	-1	37	207
751.262	9.0001	7.0001	56.0001	197
751.406	8.0001	9.0001	38.0001	202
751.549	2	5	34	188
751.693	9.9999	5.9999	42.9999	184
751.837	0	3	37	192
751.98	-1.0001	-5.0001	31.9999	205
752.124	12	14	57	204
752.268	0.0001	2.0001	41.0001	194
752.411	-3	4	34	193
752.555	8.0001	6.0001	38.0001	202
752.699	-7	-2	29	154
752.842	-3.0001	0.9999	56.9999	174
752.986	4.9999	12.9999	38.9999	161
753.129	5.0001	7.0001	45.0001	175
753.273	-3	-1	30	202
753.417	1.9999	10.9999	37.9999	184
753.56	-5.0001	-7.0001	38.9999	160
753.704	1.0001	1.0001	32.0001	146
753.847	4	7	44	161
753.991	-3.0001	-4.0001	48.9999	136
754.135	4.9999	13.9999	48.9999	158
754.278	1.9999	-5.0001	33.9999	160
754.422	6.0001	13.0001	42.0001	168
754.565	6	0	37	151
754.709	10	5	60	151
754.853	1	8	36	151
754.996	-1	-6	31	154
755.14	6.0001	3.0001	30.0001	171
755.283	-2	6	34	145
755.427	-2	7	34	160
755.571	9	2	37	128
755.714	9	8	39	163
755.858	5	-2	26	169
756.002	10	4	44	132
756.145	8.0001	8.0001	34.0001	174
756.289	0	4	41	126
756.433	1.0001	2.0001	32.0001	115
756.576	-7	3	29	139
756.72	3.0001	1.0001	24.0001	134
756.864	13	9	47	143
757.007	-0.0001	-4.0001	29.9999	126
757.15	-2	4	29	106
757.294	5	3	34	157
757.438	2.9999	-0.0001	29.9999	124
757.581	-4.0001	3.9999	32.9999	137
757.725	2.0001	0.0001	29.0001	106
757.869	-3	8	19	132
758.013	9	6	41	116
758.156	5	-3	33	136
758.299	5.9999	-3.0001	35.9999	111
758.443	-6.0001	0.9999	10.9999	86.9999
758.586	6.9999	-1.0001	16.9999	125
758.73	5	6	45	124
758.874	-7	-5	35	84
759.018	3	-2	24	114
759.161	-4	14	39	126
759.305	-10	4	31	126
759.448	2	9	38	116
759.592	1	5	30	123
759.736	11.9999	-3.0001	35.9999	93.9999
759.879	11	3	37	113
760.023	-2	7	31	93
760.166	5	4	23	119
760.31	3.0001	6.0001	33.0001	100
760.453	9	7	23	143
760.597	5	3	33	122
760.741	10	9	30	96
760.884	13	9	36	116
761.028	4.9999	5.9999	30.9999	77.9999
761.171	0.0001	1.0001	28.0001	97.0001
761.315	7	4	21	95
761.459	5.0001	2.0001	18.0001	104
761.602	-1.9999	-6.9999	9.0001	93.0001
761.746	5.0001	1.0001	22.0001	84.0001
761.889	9	1	16	95
762.033	2	6	19	113
762.177	-4.9999	-4.9999	26.0001	95.0001
762.32	-11	3	9	61
762.463	6	12	22	75
762.607	3.9999	-3.0001	32.9999	94.9999
762.751	2	3	15	77
762.894	11	1	25	90
763.038	1.9999	-3.0001	10.9999	79.9999
763.181	5.0001	8.0001	27.0001	96.0001
763.325	-1.9999	1.0001	29.0001	73.0001
763.469	-2.0001	-1.0001	14.9999	89.9999
763.612	-4	-10	11	76
763.756	4	-2	26	90
763.899	2.9999	8.9999	27.9999	74.9999
764.043	-5.9999	-8.9999	21.0001	57.0001
764.187	-2.0001	-7.0001	16.9999	79.9999
764.33	1.0001	7.0001	26.0001	99.0001
764.474	-1.0001	7.9999	13.9999	71.9999
764.617	-1	2	34	69
764.761	-3.9999	1.0001	26.0001	69.0001
764.905	-9.9999	-0.9999	12.0001	69.0001
765.048	-1	-7	20	84
765.192	-1.0001	3.9999	37.9999	60.9999
765.335	-5	0	15	76
765.479	8	2	18	90
765.622	-12	1	16	48
765.766	2	1	19	84
765.909	7	14	20	73
766.053	3.0001	5.0001	10.0001	59.0001
766.197	-7.0001	-2.0001	13.9999	65.9999
766.34	3.9999	9.9999	16.9999	68.9999
766.484	0	-4	17	67
766.627	-1	3	22	50
766.771	7.0001	6.0001	16.0001	85.0001
766.914	10	7	11	74
767.058	0	11	23	71
767.201	4.0001	0.0001	31.0001	65.0001
767.345	-2.9999	-2.9999	18.0001	65.0001
767.489	5	0	12	52
767.632	7.0001	8.0001	12.0001	60.0001
767.776	-7.0001	-4.0001	12.9999	50.9999
767.92	-2.0001	-5.0001	17.9999	54.9999
768.063	7.0001	4.0001	2.0001	73.0001
768.207	-4	-7	9	56
768.35	2.9999	1.9999	7.9999	64.9999
768.493	4	2	5	50
768.637	-0.9999	2.0001	1.0001	65.0001
768.781	0	4	16	59
768.924	8.9999	15.9999	14.9999	58.9999
769.068	-0.0001	5.9999	11.9999	57.9999
769.211	6	0	12	62
769.355	-2.0001	-4.0001	13.9999	48.9999
769.498	2.9999	3.9999	15.9999	50.9999
769.642	9	10	32	55
769.786	-11	1	10	52
769.929	-7	-5	16	41
770.073	-4.0001	-1.0001	8.9999	53.9999
770.216	-2.0001	2.9999	15.9999	38.9999
770.36	4	1	11	50
770.503	-1	-8	11	47
770.647	3	4	22	60
770.791	4.9999	9.9999	13.9999	62.9999
770.934	4.9999	4.9999	10.9999	46.9999
771.077	-4.0001	5.9999	16.9999	47.9999
771.221	13.9999	9.9999	12.9999	53.9999
771.365	10.9999	13.9999	22.9999	36.9999
771.508	-3	1	7	38
771.652	19	13	22	61
771.795	-4.0001	-0.0001	7.9999	35.9999
771.939	-1.9999	8.0001	15.0001	56.0001
772.082	7	14	12	58
772.226	4	12	18	52
772.37	0	11	13	37
772.513	1	9	23	43
772.657	4.0001	-0.9999	17.0001	31.0001
772.8	9	9	20	50
772.943	-5.9999	-6.9999	17.0001	41.0001
773.087	-1	-2	11	54
773.231	7.0001	3.0001	16.0001	41.0001
773.374	4.0001	-2.9999	1.0001	43.0001
773.518	4	-11	19	32
773.661	-1.9999	1.0001	11.0001	38.0001
773.804	7.9999	12.9999	21.9999	45.9999
773.949	-2.0001	0.9999	12.9999	34.9999
774.092	-1.9999	2.0001	16.0001	36.0001
774.236	5.0001	7.0001	30.0001	41.0001
774.379	4	-1	19	31
774.522	3	3	7	24
774.666	-9	-2	-1	22
774.809	-1	-2	9	36
774.953	-5	3	15	33
775.096	8.9999	7.9999	16.9999	22.9999
775.24	4	-2	1	30
775.384	-1	0	8	6
775.527	10	11	23	49
775.671	-3	3	5	23
775.814	0	0	5	39
775.958	7	2	6	37
776.101	-7	-5	1	16
776.245	5	11	4	26
776.388	-5.0001	0.9999	4.9999	15.9999
776.532	-7	-5	7	22
776.676	12.9999	11.9999	17.9999	20.9999
776.819	1	5	8	31
776.962	-3	-11	5	31
777.106	6	-3	16	13
777.25	-0.9999	-1.9999	4.0001	38.0001
777.393	6	5	28	33
777.536	-4	-2	-5	9
777.68	2.9999	-0.0001	10.9999	23.9999
777.823	5	0	7	26
777.967	5	1	4	19
778.111	-1.9999	5.0001	6.0001	33.0001
778.254	1	4	2	29
778.397	-7.9999	-6.9999	-2.9999	23.0001
778.541	5.0001	5.0001	10.0001	21.0001
778.684	7	3	15	20
778.828	-4.9999	10.0001	2.0001	17.0001
778.972	15	18	10	12
779.115	-11	-14	-12	19
779.259	-2	3	6	9
779.402	-4	2	-1	10
779.546	3.0001	7.0001	15.0001	31.0001
779.689	-5	-3	9	16
779.832	-2	-5	8	19
779.976	-0.9999	0.0001	8.0001	7.0001
780.12	-3	-1	17	22
780.263	-9.9999	-7.9999	6.0001	7.0001
780.406	3.9999	-4.0001	3.9999	9.9999
780.551	1.9999	-4.0001	4.9999	4.9999
780.694	-8.9999	-19.9999	-9.9999	8.0001
780.837	-0.9999	-2.9999	-0.9999	9.0001
780.98	-13	-3	1	6
781.124	0.9999	-2.0001	-3.0001	13.9999
781.268	1	9	14	17
781.411	-7	1	6	11
781.555	-9	-8	2	9
781.698	-0.9999	7.0001	12.0001	16.0001
781.842	1.0001	-9.9999	-6.9999	1.0001
781.985	7	3	8	10
782.129	-10	9	5	15
782.272	1	0	3	12
782.415	3	6	15	27
782.559	3	-2	8	14
782.703	-2	-7	-6	10
782.846	-2	-3	1	12
782.989	6.9999	8.9999	-0.0001	16.9999
783.133	5	4	4	20
783.277	6.0001	-6.9999	14.0001	19.0001
783.42	-5	10	14	4
783.564	7.9999	-5.0001	1.9999	13.9999
783.707	-12.0001	-8.0001	-4.0001	7.9999
783.851	0	-2	2	0
783.994	-8	-3	2	8
784.138	4	5	9	15
784.281	6	-7	5	3
784.424	1	-2	8	15
784.568	-0.9999	-9.9999	-3.9999	19.0001
784.712	2	1	6	3
784.855	-2.9999	-7.9999	-7.9999	3.0001
784.998	2.0001	-7.9999	2.0001	8.0001
785.142	1.9999	5.9999	-5.0001	1.9999
785.285	-2	-6	7	9
785.429	-1	-4	-5	15
785.572	2	-11	0	12
785.716	1	-6	1	0
785.859	14.0001	18.0001	17.0001	16.0001
786.003	6	2	2	-1
786.146	-5	1	-2	-4
786.29	1.0001	-8.9999	1.0001	6.0001
786.433	-3.9999	-5.9999	-4.9999	-0.9999
786.577	-1	-3	11	1
786.72	5	12	15	17
786.864	-3.9999	-4.9999	-0.9999	-2.9999
787.007	-8.9999	2.0001	-2.9999	3.0001
787.151	5.9999	4.9999	11.9999	9.9999
787.294	5	0	3	-1
787.438	0	11	-2	3
787.581	-0.0001	-8.0001	-0.0001	6.9999
787.724	4	4	5	4
787.868	-1	3	-11	8
788.011	-4	-3	9	1
788.155	-1	8	14	15
788.298	10	0	6	10
788.442	-5	-4	0	6
788.585	2.9999	-6.0001	4.9999	10.9999
788.729	-0.0001	-5.0001	-2.0001	4.9999
788.872	7	10	12	12
789.016	4.0001	-1.9999	-4.9999	-1.9999
789.159	3.0001	8.0001	10.0001	17.0001
789.303	-1.0001	-3.0001	4.9999	1.9999
789.446	12	5	8	14
789.59	7	-2	5	2
789.733	-5.0001	-2.0001	4.9999	5.9999
789.876	5	3	6	-2
790.02	-5.9999	-11.9999	-4.9999	-2.9999
790.163	-1	0	-2	-3
790.307	2	9	-1	13
790.45	11	-1	12	12
790.594	2	-7	1	11
790.737	-7	0	8	3
790.881	-7	-2	-2	-7
791.024	-2.0001	-3.0001	-1.0001	1.9999
791.168	4.9999	9.9999	-3.0001	9.9999
791.311	-1	-4	-1	-5
791.454	13	10	11	20
791.598	16.9999	9.9999	10.9999	18.9999
791.741	10	6	9	3
791.885	-8	-6	-6	-1
792.028	-1	1	-5	-1
792.172	0.0001	-6.9999	-1.9999	15.0001
792.315	-2	3	0	1
792.459	-4	5	3	2
792.602	1.9999	8.9999	9.9999	13.9999
792.745	-5.0001	-13.0001	-11.0001	4.9999
792.889	-2.9999	6.0001	2.0001	3.0001
793.032	11.0001	9.0001	10.0001	8.0001
793.176	3	6	8	10
793.319	-3.9999	5.0001	8.0001	-0.9999
[truncated: 2 more rows]

## Sheet: Fig. 3g
Fig. 3g
Binding energy / eV	before irradiation	Binding energy / eV	after irradiation	Binding energy / eV	after self-healing
149.905	40017.5	152.905	21351	148.867	2521.88
149.805	40167.5	152.855	21256	148.816	2537.5
149.705	40167.5	152.805	21416	148.767	2525
149.605	40284.2	152.755	21121	148.716	2618.75
149.505	40417.5	152.705	21366	148.667	2460.94
149.405	39500.9	152.655	21301	148.617	2567.19
149.305	39884.2	152.605	21281	148.566	2415.63
149.205	40084.2	152.555	21001	148.517	2512.5
149.105	40367.5	152.505	21271	148.466	2503.13
149.005	40467.5	152.455	21096	148.417	2475
148.905	40184.2	152.405	21451	148.367	2543.75
148.805	40284.2	152.355	21106	148.316	2340.63
148.705	39817.5	152.305	21091	148.267	2501.56
148.605	39917.5	152.255	21141	148.216	2432.81
148.505	40134.2	152.205	21481	148.167	2550
148.405	39867.5	152.155	21216	148.117	2462.5
148.305	40217.5	152.105	21351	148.066	2496.88
148.205	39950.9	152.055	21081	148.017	2573.44
148.105	40117.5	152.005	21466	147.966	2423.44
148.005	39467.5	151.955	21361	147.917	2601.56
147.905	39534.2	151.905	21476	147.867	2367.19
147.805	40467.5	151.855	21226	147.816	2507.81
147.705	40367.5	151.805	21821	147.767	2523.44
147.605	40050.9	151.755	21256	147.716	2460.94
147.505	39884.2	151.705	21291	147.667	2393.75
147.405	39617.5	151.655	21056	147.617	2384.38
147.305	39367.5	151.605	21446	147.566	2356.25
147.205	39600.9	151.555	21321	147.517	2385.94
147.105	40517.5	151.505	21281	147.466	2407.81
147.005	39950.9	151.455	21526	147.417	2360.94
146.905	39584.2	151.405	21356	147.367	2310.94
146.805	39534.2	151.355	21491	147.316	2429.69
146.705	39567.5	151.305	21331	147.267	2359.38
146.605	40217.5	151.255	21461	147.216	2387.5
146.505	40350.9	151.205	21531	147.167	2410.94
146.405	39884.2	151.155	21246	147.117	2453.13
146.305	39734.2	151.105	21106	147.066	2454.69
146.205	39450.9	151.055	21311	147.017	2359.38
146.105	40117.5	151.005	21476	146.966	2414.06
146.005	39667.5	150.955	21456	146.917	2357.81
145.905	39667.5	150.905	21396	146.867	2323.44
145.805	40400.9	150.855	21461	146.816	2450
145.705	39967.5	150.805	21191	146.767	2326.56
145.605	40200.9	150.755	21741	146.716	2314.06
145.505	39917.5	150.705	21246	146.667	2357.81
145.405	40484.2	150.655	21431	146.617	2312.5
145.305	39750.9	150.605	21051	146.566	2309.38
145.205	40500.9	150.555	21031	146.517	2450
145.105	40267.5	150.505	21371	146.466	2492.19
145.005	40984.2	150.455	21516	146.417	2529.69
144.905	40967.5	150.405	21356	146.367	2290.63
144.805	41367.5	150.355	21366	146.316	2476.56
144.705	41617.5	150.305	21301	146.267	2548.44
144.605	41734.2	150.255	21341	146.216	2495.31
144.505	42150.9	150.205	21186	146.167	2315.63
144.405	43400.9	150.155	21381	146.117	2467.19
144.305	43850.9	150.105	21171	146.066	2437.5
144.205	44917.5	150.055	21316	146.017	2473.44
144.105	45500.9	150.005	20881	145.966	2484.38
144.005	46117.5	149.955	20976	145.917	2468.75
143.905	47184.2	149.905	21351	145.867	2556.25
143.805	48134.2	149.855	21256	145.816	2665.63
143.705	49850.9	149.805	21006	145.767	2562.5
143.605	50317.5	149.755	21346	145.716	2535.94
143.505	50900.9	149.705	21376	145.667	2550
143.405	51700.9	149.655	21091	145.617	2659.38
143.305	52684.2	149.605	21001	145.566	2590.63
143.205	52234.2	149.555	20981	145.517	2595.31
143.105	52350.9	149.505	21021	145.466	2567.19
143.005	51017.5	149.455	20871	145.417	2639.06
142.905	51217.5	149.405	21146	145.367	2779.69
142.805	49817.5	149.355	21131	145.316	2817.19
142.705	49884.2	149.305	21221	145.267	2706.25
142.605	48234.2	149.255	21076	145.216	2834.38
142.505	46650.9	149.205	21016	145.167	2996.88
142.405	44650.9	149.155	20991	145.117	3035.94
142.305	43567.5	149.105	20811	145.066	3120.31
142.205	42967.5	149.055	20851	145.017	3304.69
142.105	42234.2	149.005	20851	144.966	3510.94
142.005	40667.5	148.955	20756	144.917	3376.56
141.905	40534.2	148.905	20701	144.867	3496.88
141.805	39650.9	148.855	20836	144.816	3746.88
141.705	39834.2	148.805	20631	144.767	3928.13
141.605	39900.9	148.755	20681	144.716	4142.19
141.505	39250.9	148.705	20941	144.667	4215.63
141.405	38867.5	148.655	20496	144.617	4534.38
141.305	39884.2	148.605	20621	144.566	4621.88
141.205	39450.9	148.555	20661	144.517	5135.94
141.105	39350.9	148.505	20396	144.466	5200
141.005	38500.9	148.455	20406	144.417	5415.63
140.905	39117.5	148.405	20676	144.367	5701.56
140.805	38884.2	148.355	20551	144.316	6248.44
140.705	38617.5	148.305	20341	144.267	6432.81
140.605	39700.9	148.255	20656	144.216	6785.94
140.505	39267.5	148.205	20621	144.167	6984.38
140.405	39150.9	148.155	20516	144.117	7378.13
140.305	38384.2	148.105	20571	144.066	7687.5
140.205	39617.5	148.055	20511	144.017	7740.63
140.105	39867.5	148.005	20576	143.966	8090.63
140.005	40034.2	147.955	20421	143.917	8503.13
139.905	40250.9	147.905	20311	143.867	8685.94
139.805	41617.5	147.855	20206	143.816	8750
139.705	41600.9	147.805	20541	143.767	9217.19
139.605	42117.5	147.755	20241	143.716	9414.06
139.505	43300.9	147.705	20386	143.667	9398.44
139.405	43884.2	147.655	20226	143.617	9823.44
139.305	45200.9	147.605	20441	143.566	9832.81
139.205	45834.2	147.555	20291	143.517	10029.7
139.105	47884.2	147.505	20781	143.466	9884.38
139.005	48717.5	147.455	20141	143.417	10196.9
138.905	50517.5	147.405	20446	143.367	9898.44
138.805	51250.9	147.355	20326	143.316	9820.31
138.705	52250.9	147.305	20096	143.267	9893.75
138.605	53700.9	147.255	20176	143.216	9807.81
138.505	54500.9	147.205	20326	143.167	9293.75
138.405	55650.9	147.155	20231	143.117	8809.38
138.305	55250.9	147.105	20196	143.066	8715.63
138.205	55284.2	147.055	20251	143.017	8532.81
138.105	54084.2	147.005	20036	142.966	7789.06
138.005	54050.9	146.955	20041	142.917	7264.06
137.905	51684.2	146.905	20211	142.867	6712.5
137.805	50334.2	146.855	20071	142.816	6423.44
137.705	47834.2	146.805	20051	142.767	5806.25
137.605	46500.9	146.755	20276	142.716	5509.38
137.505	44717.5	146.705	20176	142.667	5046.88
137.405	43617.5	146.655	20281	142.617	4728.13
137.305	43050.9	146.605	20041	142.566	4246.88
137.205	41267.5	146.555	20236	142.517	3800
137.105	40284.2	146.505	20316	142.466	3720.31
137.005	39834.2	146.455	20551	142.417	3339.06
136.905	39050.9	146.405	20471	142.367	3162.5
136.805	39100.9	146.355	19951	142.316	2967.19
136.705	38867.5	146.305	20351	142.267	2840.63
136.605	38784.2	146.255	20301	142.216	2670.31
136.505	38550.9	146.205	20631	142.167	2660.94
136.405	38284.2	146.155	20036	142.117	2492.19
136.305	38467.5	146.105	20321	142.066	2521.88
136.205	38400.9	146.055	20816	142.017	2396.88
136.105	37650.9	146.005	20516	141.966	2382.81
136.005	38084.2	145.955	20376	141.917	2259.38
135.905	38250.9	145.905	20561	141.867	2128.12
135.805	38367.5	145.855	20736	141.816	2250
135.705	38300.9	145.805	20601	141.767	2154.69
135.605	38000.9	145.755	20296	141.716	2170.31
135.505	38500.9	145.705	20521	141.667	2178.12
135.405	38200.9	145.655	20786	141.617	2220.31
135.305	38100.9	145.605	20746	141.566	2184.38
135.205	38200.9	145.555	21021	141.517	2115.62
135.105	38267.5	145.505	20736	141.466	2262.5
135.005	39200.9	145.455	20891	141.417	2065.62
134.905	38117.5	145.405	20966	141.367	2081.25
134.805	38350.9	145.355	20906	141.316	2137.5
134.705	38967.5	145.305	21051	141.267	2185.94
134.605	38884.2	145.255	21386	141.216	1985.94
134.505	38534.2	145.205	21581	141.167	2123.44
134.405	39150.9	145.155	21841	141.117	2137.5
134.305	39217.5	145.105	21571	141.066	2101.56
134.205	38967.5	145.055	21876	141.017	2095.31
134.105	38834.2	145.005	22506	140.966	1996.88
134.005	39867.5	144.955	22206	140.917	1987.5
133.905	39000.9	144.905	22011	140.867	2009.38
133.805	38700.9	144.855	22921	140.816	2170.31
133.705	39400.9	144.805	23196	140.767	2010.94
133.605	39634.2	144.755	22911	140.716	2085.94
133.505	38500.9	144.705	23581	140.667	2117.19
133.405	38917.5	144.655	23891	140.617	2175
133.305	39084.2	144.605	24036	140.566	2153.12
133.205	38717.5	144.555	23931	140.517	2184.38
133.105	38567.5	144.505	24501	140.466	2195.31
133.005	38734.2	144.455	24706	140.417	2345.31
132.905	38484.2	144.405	25326	140.367	2392.19
132.805	39217.5	144.355	25601	140.316	2496.88
132.705	38534.2	144.305	25581	140.267	2670.31
132.605	37650.9	144.255	25521	140.216	2617.19
132.505	37984.2	144.205	26266	140.167	2801.56
132.405	37684.2	144.155	26536	140.117	3168.75
132.305	37300.9	144.105	27231	140.066	3140.63
132.205	37600.9	144.055	27011	140.017	3476.56
132.105	37234.2	144.005	27511	139.966	3467.19
132.005	37584.2	143.955	27706	139.917	3781.25
131.905	37200.9	143.905	27786	139.867	4050
131.805	37184.2	143.855	27816	139.816	4268.75
131.705	37650.9	143.805	28316	139.767	4550
131.605	37550.9	143.755	28791	139.716	4820.31
131.505	37150.9	143.705	28656	139.667	5215.63
131.405	36867.5	143.655	28576	139.617	5550
131.305	37367.5	143.605	28686	139.566	5751.56
131.205	36867.5	143.555	29106	139.517	5914.06
131.105	37084.2	143.505	29111	139.466	6698.44
131.005	36800.9	143.455	28906	139.417	7045.31
130.905	37250.9	143.405	28941	139.367	7156.25
130.805	37167.5	143.355	29031	139.316	7753.13
130.705	37117.5	143.305	28496	139.267	8275
130.605	37034.2	143.255	28831	139.216	8506.25
130.505	37217.5	143.205	28751	139.167	9007.81
130.405	37117.5	143.155	28101	139.117	9504.69
130.305	37267.5	143.105	27746	139.066	9725
130.205	37317.5	143.055	27616	139.017	10045.3
130.105	37384.2	143.005	27146	138.966	10381.3
130.005	37134.2	142.955	26576	138.917	10870.3
129.905	37300.9	142.905	25981	138.867	10728.1
129.805	37150.9	142.855	25601	138.816	11268.8
129.705	37450.9	142.805	25091	138.767	11257.8
129.605	37134.2	142.755	25086	138.716	11643.8
129.505	37317.5	142.705	24441	138.667	11685.9
129.405	37000.9	142.655	24446	138.617	12001.6
129.305	37400.9	142.605	24111	138.566	11895.3
129.205	37634.2	142.555	23506	138.517	12056.3
129.105	37417.5	142.505	23376	138.466	11800
129.005	37034.2	142.455	23241	138.417	11654.7
128.905	37050.9	142.405	23376	138.367	11482.8
128.805	36617.5	142.355	22971	138.316	11387.5
128.705	37217.5	142.305	23196	138.267	10912.5
128.605	36717.5	142.255	23321	138.216	10270.3
128.505	37384.2	142.205	23301	138.167	9571.88
128.405	36700.9	142.155	23586	138.117	8970.31
128.305	37184.2	142.105	23431	138.066	8317.19
128.205	37067.5	142.055	23581	138.017	7876.56
128.105	37050.9	142.005	23951	137.966	7207.81
128.005	37100.9	141.955	23976	137.917	6450
127.905	36950.9	141.905	23686	137.867	5846.88
127.805	36717.5	141.855	24186	137.816	5487.5
127.705	36934.2	141.805	24751	137.767	4843.75
127.605	37000.9	141.755	24566	137.716	4418.75
127.505	36950.9	141.705	24766	137.667	3993.75
127.405	36834.2	141.655	24866	137.617	3621.88
127.305	37084.2	141.605	24926	137.566	3429.69
127.205	36750.9	141.555	24791	137.517	3179.69
127.105	37017.5	141.505	25206	137.466	2903.13
127.005	37234.2	141.455	24701	137.417	2781.25
126.905	37234.2	141.405	24496	137.367	2582.81
		141.355	24236	137.316	2535.94
		141.305	24396	137.267	2268.75
		141.255	23781	137.216	2171.88
		141.205	22996	137.167	2100
		141.155	23256	137.117	2128.12
		141.105	23061	137.066	2032.81
		141.055	22506	137.017	1903.12
		141.005	22256	136.966	1910.94
		140.955	21821	136.917	1934.38
		140.905	21461	136.867	1809.38
		140.855	21456	136.816	1775
		140.805	21036	136.767	1850
		140.755	20716	136.716	1804.69
		140.705	20736	136.667	1839.06
		140.655	20571	136.617	1896.88
		140.605	20551	136.566	1706.25
		140.555	20686	136.517	1693.75
		140.505	20881	136.466	1740.62
		140.455	20546	136.417	1885.94
		140.405	21316	136.367	1707.81
		140.355	20586	136.316	1626.56
		140.305	21256	136.267	1668.75
		140.255	21181	136.216	1743.75
		140.205	21576	136.167	1509.38
		140.155	21416	136.117	1589.06
		140.105	21716	136.066	1728.12
		140.055	22071	136.017	1485.94
		140.005	22311	135.966	1543.75
		139.955	22346	135.917	1393.75
		139.905	22606	135.867	1532.81
		139.855	22931	135.816	1468.75
		139.805	23221	135.767	1431.25
		139.755	23971	135.716	1373.44
		139.705	24266	135.667	1387.5
		139.655	24756	135.617	1426.56
		139.605	24856	135.566	1403.12
		139.555	25136	135.517	1262.5
		139.505	25351	135.466	1417.19
		139.455	25796	135.417	1315.62
		139.405	26306	135.367	1384.38
		139.355	26471	135.316	1409.38
		139.305	26841	135.267	1479.69
		139.255	27451	135.216	1368.75
		139.205	27926	135.167	1381.25
		139.155	28066	135.117	1450
		139.105	27971	135.066	1467.19
		139.055	29036	135.017	1459.38
		139.005	29016	134.966	1425
		138.955	29211	134.917	1464.06
		138.905	29181	134.867	1556.25
		138.855	29486	134.816	1465.62
		138.805	29941	134.767	1492.19
		138.755	29966	134.716	1435.94
		138.705	30126	134.667	1503.12
		138.655	30406	134.617	1426.56
		138.605	30631	134.566	1506.25
		138.555	31116	134.517	1471.88
		138.505	30311	134.466	1595.31
		138.455	30581	134.417	1612.5
		138.405	30211	134.367	1610.94
		138.355	30246	134.316	1512.5
		138.305	29201	134.267	1582.81
		138.255	29396	134.216	1675
		138.205	29271	134.167	1596.88
		138.155	28651	134.117	1689.06
		138.105	27486	134.066	1629.69
		138.055	27241	134.017	1679.69
		138.005	26586	133.966	1626.56
		137.955	26251	133.917	1785.94
		137.905	24996	133.867	1593.75
		137.855	25316	133.816	1717.19
		137.805	24796	133.767	1703.12
		137.755	24161	133.716	1801.56
		137.705	23741	133.667	1795.31
		137.655	24121	133.617	1734.38
		137.605	23271	133.566	1818.75
		137.555	23276	133.517	1754.69
		137.505	23276	133.466	1803.12
		137.455	23131	133.417	1684.38
		137.405	22896	133.367	1859.38
		137.355	23496	133.316	1706.25
		137.305	23451	133.267	1785.94
		137.255	23601	133.216	1601.56
		137.205	23631	133.167	1771.88
		137.155	24306	133.117	1696.88
		137.105	24226	133.066	1660.94
		137.055	24901	133.017	1709.38
		137.005	24821	132.966	1653.12
		136.955	24901	132.917	1715.62
		136.905	25196	132.867	1540.62

## Sheet: Fig. 3h
Fig. 3h
2 Theta (degree)	before irradiation	after 15 min irradiation	after 60 min stored in dark
20	3.6641	2.40966	1.23995
20.02	3.66733	2.41139	1.24875
20.04	3.66566	2.40789	1.24213
20.06	3.66442	2.40925	1.24305
20.08	3.66387	2.40669	1.24522
20.1	3.66245	2.4089	1.24236
20.12	3.66303	2.40831	1.24903
20.14	3.66316	2.40643	1.24309
20.16	3.6607	2.40878	1.23154
20.18	3.66426	2.4119	1.24574
20.2	3.66327	2.40851	1.24359
20.22	3.66237	2.41126	1.24076
20.24	3.66276	2.41446	1.2399
20.26	3.66399	2.40945	1.24663
20.28	3.66384	2.41047	1.24527
20.3	3.6661	2.41842	1.24293
20.32	3.66243	2.41912	1.24344
20.34	3.66539	2.41477	1.2494
20.36	3.66195	2.40625	1.25227
20.38	3.66374	2.40652	1.24918
20.4	3.66541	2.4134	1.24384
20.42	3.66576	2.42169	1.2359
20.44	3.66708	2.4204	1.24474
20.46	3.66624	2.41361	1.24072
20.48	3.66408	2.40746	1.24381
20.5	3.66514	2.40842	1.25187
20.52	3.66088	2.40441	1.25026
20.54	3.66479	2.40921	1.24421
20.56	3.67104	2.41145	1.24443
20.58	3.67139	2.41427	1.23923
20.6	3.66728	2.40923	1.24258
20.62	3.66435	2.40633	1.24646
20.64	3.66229	2.40929	1.24047
20.66	3.66221	2.41137	1.24888
20.68	3.66361	2.41228	1.24334
20.7	3.66593	2.4081	1.2428
20.72	3.66654	2.40926	1.24345
20.74	3.6642	2.41239	1.24668
20.76	3.66715	2.40568	1.24775
20.78	3.66511	2.40807	1.24327
20.8	3.67006	2.41353	1.244
20.82	3.67225	2.42197	1.24379
20.84	3.66924	2.41702	1.24073
20.86	3.66762	2.41265	1.24751
20.88	3.67008	2.41307	1.25366
20.9	3.668	2.41111	1.25391
20.92	3.66902	2.40833	1.24632
20.94	3.67541	2.41555	1.24427
20.96	3.6787	2.42325	1.24874
20.98	3.68214	2.43727	1.26666
21	3.69264	2.44323	1.27203
21.02	3.70205	2.46238	1.27928
21.04	3.69743	2.45982	1.28948
21.06	3.68864	2.44267	1.27865
21.08	3.68433	2.43991	1.27587
21.1	3.67873	2.43194	1.27079
21.12	3.67356	2.42997	1.26315
21.14	3.66939	2.42343	1.25238
21.16	3.6709	2.42027	1.24729
21.18	3.67184	2.42046	1.24852
21.2	3.66218	2.42373	1.25361
21.22	3.66543	2.41794	1.264
21.24	3.66547	2.43256	1.26825
21.26	3.66932	2.438	1.26662
21.28	3.66955	2.44496	1.26685
21.3	3.66825	2.44364	1.26445
21.32	3.66718	2.43595	1.27483
21.34	3.66716	2.4355	1.26188
21.36	3.66981	2.43607	1.25673
21.38	3.66983	2.43331	1.25466
21.4	3.67312	2.43146	1.24938
21.42	3.67039	2.43561	1.25264
21.44	3.66835	2.41734	1.25589
21.46	3.67121	2.42283	1.25352
21.48	3.67379	2.42828	1.25119
21.5	3.67115	2.42011	1.25445
21.52	3.67272	2.42196	1.24739
21.54	3.6786	2.41977	1.24724
21.56	3.67415	2.41318	1.24965
21.58	3.67259	2.41595	1.25153
21.6	3.66924	2.41309	1.25043
21.62	3.66711	2.41251	1.2535
21.64	3.66545	2.41524	1.25478
21.66	3.66781	2.41964	1.25314
21.68	3.67342	2.42228	1.24824
21.7	3.6701	2.41595	1.25121
21.72	3.66668	2.41171	1.25534
21.74	3.66557	2.42423	1.24929
21.76	3.66681	2.42649	1.24286
21.78	3.66934	2.42409	1.25064
21.8	3.67045	2.42176	1.25439
21.82	3.66839	2.4197	1.25283
21.84	3.66919	2.41842	1.24919
21.86	3.66481	2.42019	1.24863
21.88	3.66303	2.41141	1.24588
21.9	3.66514	2.41766	1.24665
21.92	3.66914	2.42504	1.24984
21.94	3.67141	2.42066	1.25284
21.96	3.66998	2.41672	1.25152
21.98	3.67068	2.42602	1.25533
22	3.67383	2.43301	1.2564
22.02	3.671	2.41824	1.24917
22.04	3.66993	2.4251	1.24499
22.06	3.66793	2.42295	1.25195
22.08	3.66903	2.4186	1.25681
22.1	3.66864	2.42631	1.26098
22.12	3.6719	2.4204	1.25706
22.14	3.67251	2.42762	1.25338
22.16	3.66949	2.4247	1.25027
22.18	3.66824	2.43356	1.25604
22.2	3.6702	2.42874	1.2464
22.22	3.67091	2.42892	1.25009
22.24	3.67353	2.42348	1.25404
22.26	3.67088	2.42803	1.25792
22.28	3.66994	2.42384	1.25417
22.3	3.67086	2.42653	1.25507
22.32	3.66632	2.42492	1.26085
22.34	3.67167	2.42705	1.25658
22.36	3.66751	2.42605	1.25774
22.38	3.66836	2.42803	1.2638
22.4	3.66725	2.42686	1.25959
22.42	3.66957	2.42233	1.25122
22.44	3.66654	2.42589	1.24825
22.46	3.66929	2.43695	1.25304
22.48	3.67257	2.42862	1.25581
22.5	3.66998	2.43052	1.25573
22.52	3.67062	2.42457	1.25756
22.54	3.67435	2.42864	1.25198
22.56	3.67435	2.42174	1.25578
22.58	3.67366	2.41816	1.26209
22.6	3.67012	2.42387	1.25774
22.62	3.67354	2.42844	1.26296
22.64	3.67584	2.43403	1.26277
22.66	3.67734	2.42729	1.24909
22.68	3.67318	2.43198	1.24831
22.7	3.67063	2.4292	1.25998
22.72	3.67038	2.4183	1.26341
22.74	3.67248	2.42957	1.25905
22.76	3.67067	2.42923	1.26523
22.78	3.67293	2.41755	1.26056
22.8	3.6747	2.42393	1.26027
22.82	3.67362	2.42317	1.26037
22.84	3.66809	2.42566	1.2597
22.86	3.67011	2.4312	1.2527
22.88	3.67413	2.43536	1.25774
22.9	3.67212	2.43291	1.25781
22.92	3.67498	2.43076	1.26311
22.94	3.66838	2.43055	1.24928
22.96	3.67043	2.42008	1.26457
22.98	3.67085	2.43193	1.26186
23	3.67053	2.42612	1.26097
23.02	3.67199	2.42895	1.25768
23.04	3.67427	2.42871	1.25134
23.06	3.67588	2.42537	1.2633
23.08	3.67335	2.42797	1.26339
23.1	3.67307	2.42522	1.26349
23.12	3.6737	2.43056	1.26062
23.14	3.67534	2.43478	1.2627
23.16	3.67346	2.44132	1.26129
23.18	3.67625	2.43681	1.26393
23.2	3.67465	2.44194	1.26611
23.22	3.67273	2.44328	1.26589
23.24	3.672	2.43923	1.25902
23.26	3.67219	2.43084	1.26376
23.28	3.67661	2.43399	1.26112
23.3	3.67378	2.43849	1.26914
23.32	3.6743	2.43534	1.26696
23.34	3.67712	2.43339	1.26183
23.36	3.67133	2.4363	1.2607
23.38	3.67283	2.43253	1.25897
23.4	3.67306	2.43438	1.25906
23.42	3.67404	2.42669	1.2571
23.44	3.66939	2.43993	1.25428
23.46	3.67218	2.44078	1.26021
23.48	3.6727	2.43467	1.26508
23.5	3.6707	2.43813	1.26894
23.52	3.67348	2.43249	1.27346
23.54	3.67545	2.43386	1.27278
23.56	3.67562	2.44296	1.2629
23.58	3.67909	2.43379	1.26037
23.6	3.67597	2.42998	1.26348
23.62	3.67572	2.44087	1.26217
23.64	3.67898	2.43875	1.26167
23.66	3.67909	2.44579	1.26456
23.68	3.67617	2.43693	1.26493
23.7	3.67721	2.43518	1.27187
23.72	3.67836	2.44437	1.26728
23.74	3.67545	2.44857	1.26177
23.76	3.67509	2.43938	1.26491
23.78	3.67498	2.43649	1.27812
23.8	3.67547	2.43422	1.26101
23.82	3.67534	2.44143	1.27211
23.84	3.67604	2.43907	1.27123
23.86	3.67877	2.43642	1.28019
23.88	3.6773	2.42964	1.27325
23.9	3.67508	2.43288	1.27811
23.92	3.6762	2.43708	1.28017
23.94	3.6744	2.44435	1.27144
23.96	3.67668	2.43717	1.26406
23.98	3.67844	2.44226	1.26791
24	3.6762	2.43823	1.26977
24.02	3.67698	2.44823	1.26725
24.04	3.67417	2.43702	1.26437
24.06	3.68054	2.44865	1.27124
24.08	3.678	2.44833	1.27534
24.1	3.6764	2.43452	1.26983
24.12	3.67528	2.44865	1.27602
24.14	3.68281	2.44625	1.26754
24.16	3.67654	2.44357	1.27512
24.18	3.67418	2.44037	1.27197
24.2	3.67642	2.45381	1.26558
24.22	3.67953	2.45441	1.26893
24.24	3.67802	2.44829	1.27669
24.26	3.67692	2.43341	1.27018
24.28	3.67731	2.44909	1.27232
24.3	3.67322	2.44706	1.27802
24.32	3.67535	2.44562	1.27702
24.34	3.67784	2.45241	1.2736
24.36	3.68026	2.45222	1.27624
24.38	3.68062	2.45586	1.28047
24.4	3.682	2.44239	1.27357
24.42	3.67883	2.44629	1.26581
24.44	3.6795	2.45649	1.26807
24.46	3.67619	2.46052	1.27484
24.48	3.67924	2.46107	1.26965
24.5	3.67909	2.46166	1.27246
24.52	3.68265	2.44911	1.27074
24.54	3.68186	2.44804	1.27781
24.56	3.68073	2.45562	1.27542
24.58	3.6798	2.45542	1.27953
24.6	3.67842	2.45983	1.28322
24.62	3.67184	2.44931	1.27348
24.64	3.67757	2.45386	1.27143
24.66	3.67962	2.45476	1.27622
24.68	3.68104	2.44544	1.28087
24.7	3.6809	2.45136	1.27424
24.72	3.67573	2.45269	1.26901
24.74	3.67638	2.45885	1.26963
24.76	3.67798	2.45399	1.27646
24.78	3.68061	2.45378	1.27691
24.8	3.68436	2.46277	1.27566
24.82	3.68136	2.45223	1.28209
24.84	3.68085	2.44961	1.27843
24.86	3.67889	2.45348	1.28221
24.88	3.677	2.45626	1.27953
24.9	3.68327	2.4621	1.28061
24.92	3.68071	2.45311	1.27918
24.94	3.67947	2.45615	1.28379
24.96	3.6795	2.4607	1.28028
24.98	3.68196	2.44975	1.28563
25	3.68148	2.46109	1.2757
25.02	3.67611	2.47202	1.27955
25.04	3.68115	2.45628	1.28113
25.06	3.67835	2.453	1.28147
25.08	3.68107	2.44461	1.28155
25.1	3.68413	2.44635	1.27895
25.12	3.68242	2.45012	1.28188
25.14	3.67878	2.45557	1.28734
25.16	3.68224	2.45383	1.28526
25.18	3.68575	2.45083	1.28243
25.2	3.68329	2.45543	1.28204
25.22	3.68562	2.45734	1.28136
25.24	3.68383	2.45831	1.28455
25.26	3.68552	2.46093	1.28143
25.28	3.67978	2.45546	1.2854
25.3	3.68117	2.44815	1.28021
25.32	3.68047	2.4652	1.2865
25.34	3.6762	2.45923	1.28675
25.36	3.68361	2.46892	1.28566
25.38	3.68526	2.45858	1.28309
25.4	3.68342	2.46543	1.27777
25.42	3.68249	2.46189	1.27853
25.44	3.68198	2.46478	1.28495
25.46	3.6826	2.46376	1.28277
25.48	3.68619	2.47041	1.29222
25.5	3.68121	2.46262	1.28718
25.52	3.68154	2.45305	1.28231
25.54	3.68387	2.46214	1.27983
25.56	3.68421	2.4689	1.27629
25.58	3.68631	2.46222	1.2846
25.6	3.68027	2.45241	1.27652
25.62	3.68647	2.4642	1.28395
25.64	3.68252	2.46597	1.28631
25.66	3.68275	2.46377	1.28346
25.68	3.68934	2.4581	1.28299
25.7	3.68566	2.45238	1.27588
25.72	3.68708	2.46424	1.2898
25.74	3.68708	2.46656	1.28891
25.76	3.68972	2.46145	1.28499
25.78	3.68288	2.47062	1.29416
25.8	3.69255	2.45948	1.29308
25.82	3.69473	2.47008	1.29071
25.84	3.69168	2.47021	1.2882
25.86	3.68872	2.47289	1.28901
25.88	3.69075	2.48048	1.29218
25.9	3.69174	2.48024	1.29132
25.92	3.69698	2.47529	1.28155
25.94	3.69609	2.46755	1.29052
25.96	3.68277	2.46546	1.2971
25.98	3.69104	2.4765	1.29426
26	3.68626	2.46872	1.28859
26.02	3.68856	2.46562	1.2904
26.04	3.68743	2.47305	1.28822
26.06	3.68664	2.48378	1.28955
26.08	3.68878	2.46045	1.29027
26.1	3.68021	2.45983	1.28539
26.12	3.6835	2.4628	1.29091
26.14	3.68415	2.46058	1.29241
26.16	3.69056	2.45463	1.29672
26.18	3.69142	2.47577	1.28521
26.2	3.69037	2.46839	1.287
26.22	3.69118	2.46633	1.29134
26.24	3.68449	2.47156	1.29453
26.26	3.69034	2.45914	1.28607
26.28	3.68598	2.46536	1.28458
26.3	3.68644	2.46718	1.29551
26.32	3.68454	2.46405	1.28617
26.34	3.68734	2.45302	1.29533
26.36	3.68893	2.45726	1.2894
26.38	3.6923	2.47778	1.28663
26.4	3.69405	2.48013	1.29047
26.42	3.69175	2.47066	1.28922
26.44	3.68904	2.47558	1.29106
26.46	3.69021	2.4724	1.3064
26.48	3.68676	2.47032	1.29901
26.5	3.68809	2.47687	1.29176
26.52	3.68948	2.46473	1.28899
26.54	3.68692	2.47213	1.29359
26.56	3.68723	2.4732	1.2854
26.58	3.68569	2.45827	1.30451
26.6	3.68943	2.47697	1.3
26.62	3.69116	2.46669	1.28077
26.64	3.69338	2.47354	1.30371
26.66	3.68683	2.46889	1.30653
26.68	3.6843	2.48307	1.29057
26.7	3.69313	2.4756	1.29271
26.72	3.69135	2.48707	1.29961
26.74	3.69373	2.47874	1.30052
26.76	3.68562	2.4734	1.2974
26.78	3.68748	2.47775	1.29062
26.8	3.68761	2.4645	1.2947
26.82	3.68549	2.48202	1.28737
26.84	3.69015	2.47933	1.29681
26.86	3.69057	2.48127	1.29297
26.88	3.69291	2.48081	1.29768
26.9	3.6892	2.47745	1.3028
26.92	3.68991	2.48509	1.29601
26.94	3.68793	2.47574	1.30191
26.96	3.69173	2.47882	1.30014
26.98	3.69553	2.4759	1.29398
27	3.69912	2.48761	1.29961
27.02	3.69084	2.48345	1.301
27.04	3.68728	2.47028	1.30506
27.06	3.68714	2.48203	1.29059
27.08	3.69031	2.47894	1.29545
27.1	3.68899	2.48251	1.28914
27.12	3.6885	2.48447	1.30986
27.14	3.69372	2.48361	1.30009
27.16	3.69146	2.47848	1.31266
27.18	3.69078	2.47829	1.30974
27.2	3.69655	2.49516	1.28832
27.22	3.69146	2.48485	1.30215
27.24	3.6904	2.48163	1.29088
27.26	3.69747	2.47607	1.29421
27.28	3.68843	2.47451	1.29447
27.3	3.68922	2.47759	1.28591
27.32	3.6928	2.46616	1.29758
27.34	3.69259	2.47572	1.29895
27.36	3.68922	2.48046	1.30356
27.38	3.69392	2.47652	1.29486
27.4	3.69052	2.48241	1.29161
27.42	3.69055	2.46853	1.30695
27.44	3.69638	2.4781	1.30058
27.46	3.68899	2.48163	1.29623
27.48	3.68598	2.46774	1.29824
27.5	3.69319	2.48446	1.29655
27.52	3.69584	2.47568	1.29254
27.54	3.69223	2.4741	1.29758
27.56	3.68957	2.48448	1.30227
27.58	3.69242	2.48328	1.2969
27.6	3.69394	2.47649	1.29455
27.62	3.69337	2.47289	1.29555
27.64	3.68938	2.48007	1.2969
27.66	3.69127	2.47051	1.29489
27.68	3.69109	2.48564	1.30359
27.7	3.6964	2.4805	1.3063
27.72	3.69319	2.48048	1.30028
27.74	3.69659	2.48685	1.31063
27.76	3.69433	2.48728	1.29898
27.78	3.69054	2.47297	1.29557
27.8	3.68995	2.48798	1.30357
27.82	3.69221	2.48252	1.31196
27.84	3.69091	2.4674	1.29768
27.86	3.69448	2.47363	1.30057
27.88	3.69206	2.47329	1.29959
27.9	3.69958	2.48081	1.29759
27.92	3.69419	2.4793	1.28726
27.94	3.69997	2.48284	1.28649
27.96	3.69213	2.47695	1.29479
27.98	3.6926	2.4757	1.29322
28	3.6943	2.48082	1.29818
28.02	3.69132	2.49312	1.29924
28.04	3.69466	2.48776	1.29461
28.06	3.69583	2.47822	1.3015
28.08	3.69997	2.48478	1.29928
28.1	3.69066	2.47976	1.30322
28.12	3.69033	2.47771	1.29237
28.14	3.6907	2.48516	1.30145
28.16	3.69482	2.47624	1.29731
28.18	3.69209	2.47255	1.29459
28.2	3.69391	2.47916	1.29652
28.22	3.69581	2.48124	1.30579
28.24	3.69864	2.48364	1.29114
28.26	3.69311	2.4731	1.30698
28.28	3.69634	2.47406	1.30995
28.3	3.6953	2.47369	1.30145
28.32	3.69472	2.48816	1.29239
28.34	3.69117	2.48614	1.29449
28.36	3.68923	2.48413	1.30275
28.38	3.69012	2.46339	1.30131
28.4	3.69199	2.48084	1.29799
28.42	3.69204	2.47543	1.30053
28.44	3.68815	2.4823	1.30845
28.46	3.69546	2.47197	1.29786
28.48	3.70547	2.47324	1.29332
28.5	3.69352	2.47328	1.2968
28.52	3.69614	2.47056	1.2969
28.54	3.70047	2.48214	1.30767
28.56	3.70041	2.48365	1.30211
28.58	3.69598	2.48213	1.2977
28.6	3.69621	2.4689	1.29627
28.62	3.69438	2.4929	1.30372
28.64	3.69856	2.47509	1.30688
28.66	3.69004	2.47526	1.31121
28.68	3.69601	2.46639	1.30224
28.7	3.69236	2.4742	1.30519
28.72	3.69738	2.47217	1.31147
28.74	3.69664	2.47247	1.30714
28.76	3.69752	2.48097	1.31184
28.78	3.70031	2.47318	1.30489
28.8	3.69564	2.4752	1.31175
28.82	3.69455	2.47259	1.30781
28.84	3.6947	2.48095	1.30765
28.86	3.69397	2.47705	1.29763
28.88	3.6912	2.48111	1.29982
28.9	3.69365	2.48244	1.31251
28.92	3.69357	2.48287	1.30754
28.94	3.69612	2.47022	1.30602
28.96	3.68947	2.48656	1.3166
28.98	3.69265	2.49226	1.31191
29	3.69189	2.49363	1.30525
29.02	3.69804	2.47607	1.31075
29.04	3.69559	2.4772	1.31037
29.06	3.69674	2.48225	1.30616
29.08	3.70098	2.48286	1.31014
29.1	3.69681	2.48594	1.30585
29.12	3.69987	2.4857	1.31076
29.14	3.69604	2.48683	1.30556
29.16	3.69494	2.48193	1.3069
29.18	3.69453	2.49006	1.30538
29.2	3.69669	2.49048	1.30722
29.22	3.70168	2.49352	1.31754
29.24	3.70085	2.4857	1.31583
29.26	3.70296	2.48604	1.31124
29.28	3.70325	2.49595	1.30846
29.3	3.69857	2.49876	1.32044
29.32	3.7021	2.4966	1.3093
29.34	3.70267	2.48814	1.31471
29.36	3.70557	2.50283	1.32077
29.38	3.70411	2.49724	1.32204
29.4	3.69791	2.48175	1.31511
29.42	3.70223	2.48088	1.32106
29.44	3.69945	2.48957	1.31539
29.46	3.70573	2.49423	1.3198
29.48	3.70773	2.49561	1.31818
29.5	3.70926	2.50549	1.3149
29.52	3.70756	2.51475	1.32326
29.54	3.7087	2.50096	1.32726
29.56	3.70466	2.47636	1.33601
29.58	3.70888	2.49745	1.32422
29.6	3.70576	2.50602	1.31839
29.62	3.70662	2.50084	1.31586
29.64	3.70954	2.51174	1.32865
29.66	3.71098	2.5061	1.33012
29.68	3.70946	2.50905	1.33016
29.7	3.71808	2.51527	1.3267
29.72	3.72294	2.53478	1.34
29.74	3.72359	2.53869	1.33494
29.76	3.72664	2.56094	1.34144
29.78	3.72827	2.57742	1.36171
29.8	3.7417	2.5949	1.38914
29.82	3.75613	2.62555	1.4305
29.84	3.81246	2.66534	1.48472
29.86	3.89713	2.75679	1.55546
29.88	4.08074	2.89812	1.73095
29.9	4.38618	3.17873	1.94431
29.92	4.60215	3.35691	2.16959
29.94	4.6607	3.40441	2.23154
29.96	4.65252	3.3402	2.17631
29.98	4.56402	3.31134	2.13315
30	4.39488	3.29208	2.08122
30.02	4.23305	3.21505	1.98487
30.04	4.11225	3.16169	1.86302
30.06	3.98577	3.11238	1.76185
30.08	3.85313	3.09025	1.68921
30.1	3.77902	3.14723	1.60998
30.12	3.75958	3.18412	1.58878
30.14	3.75965	3.17086	1.56705
30.16	3.77223	3.13077	1.53154
30.18	3.79345	3.09914	1.50207
30.2	3.8018	3.07168	1.4921
30.22	3.79973	3.02276	1.51622
30.24	3.7939	3.01399	1.54834
30.26	3.79937	3.01027	1.58648
30.28	3.83348	3.10894	1.61305
30.3	3.83256	3.16646	1.57679
30.32	3.81615	3.12335	1.51292
30.34	3.80233	3.02626	1.47425
30.36	3.81955	2.92477	1.4423
30.38	3.84404	2.86506	1.41259
30.4	3.85622	2.79115	1.36456
30.42	3.82178	2.69143	1.34317
30.44	3.7919	2.6305	1.31699
30.46	3.77725	2.5931	1.31624
30.48	3.76186	2.56118	1.31147
30.5	3.7381	2.54313	1.31224
30.52	3.72139	2.52889	1.31082
30.54	3.71306	2.51746	1.31527
30.56	3.70407	2.51538	1.30989
30.58	3.70586	2.50835	1.31637
30.6	3.70594	2.50258	1.30574
30.62	3.69987	2.49662	1.31349
30.64	3.70031	2.49353	1.31223
30.66	3.70248	2.50164	1.30713
30.68	3.70442	2.48977	1.31061
30.7	3.70011	2.48558	1.30796
30.72	3.69965	2.48855	1.30674
30.74	3.69861	2.47982	1.30725
30.76	3.70385	2.4749	1.30975
30.78	3.69958	2.49114	1.30422
30.8	3.69478	2.48311	1.30483
30.82	3.69811	2.48027	1.3001
30.84	3.69851	2.48622	1.30475
30.86	3.69421	2.48796	1.30803
30.88	3.69427	2.48916	1.31651
30.9	3.69947	2.47594	1.30618
30.92	3.69711	2.48277	1.29739
30.94	3.69662	2.48692	1.30171
30.96	3.69951	2.488	1.29865
30.98	3.69779	2.49132	1.30912
31	3.69465	2.49492	1.29554
31.02	3.69825	2.48594	1.30564
31.04	3.69682	2.47914	1.31452
31.06	3.69746	2.46952	1.30814
31.08	3.69466	2.4735	1.31364
31.1	3.69909	2.48662	1.30263
31.12	3.69437	2.47877	1.30608
31.14	3.69664	2.48734	1.30634
31.16	3.69699	2.48526	1.30931
31.18	3.70191	2.47666	1.30366
31.2	3.69486	2.48354	1.30505
31.22	3.69649	2.48555	1.302
31.24	3.69374	2.47784	1.32168
31.26	3.69185	2.47938	1.31334
31.28	3.69166	2.47861	1.30334
31.3	3.69826	2.48133	1.30825
31.32	3.69975	2.50907	1.29794
31.34	3.69764	2.49151	1.29596
31.36	3.69669	2.49989	1.29887
31.38	3.6912	2.4924	1.30253
31.4	3.69423	2.49447	1.29728
31.42	3.69807	2.50977	1.29865
31.44	3.69547	2.50565	1.29177
31.46	3.69458	2.52187	1.29442
31.48	3.69771	2.52407	1.29994
31.5	3.69914	2.53433	1.30594
31.52	3.69641	2.52967	1.29061
31.54	3.69738	2.53205	1.29621
31.56	3.69554	2.53388	1.3082
31.58	3.69662	2.52349	1.31085
31.6	3.69495	2.52489	1.30568
31.62	3.69521	2.51753	1.30437
31.64	3.69326	2.51084	1.3102
31.66	3.69232	2.4946	1.30776
31.68	3.69424	2.49529	1.30554
31.7	3.69234	2.49708	1.30736
31.72	3.6902	2.48429	1.30116
31.74	3.69829	2.47476	1.29053
31.76	3.69579	2.48245	1.30507
31.78	3.70144	2.47247	1.30643
31.8	3.69399	2.47334	1.30454
31.82	3.69779	2.47998	1.2943
31.84	3.69269	2.47983	1.29551
31.86	3.69517	2.47898	1.2956
31.88	3.69947	2.47225	1.30465
31.9	3.69555	2.47861	1.29981
31.92	3.6939	2.47968	1.30243
31.94	3.69259	2.4755	1.30177
31.96	3.6949	2.47488	1.30072
31.98	3.69411	2.47071	1.30703
32	3.69758	2.47217	1.3001
32.02	3.69416	2.46866	1.30037
32.04	3.68894	2.47955	1.29797
32.06	3.69286	2.47087	1.29524
32.08	3.69587	2.46339	1.29634
32.1	3.6921	2.47496	1.30326
32.12	3.69229	2.47827	1.30225
32.14	3.69209	2.4726	1.29496
32.16	3.69566	2.46961	1.29358
32.18	3.69524	2.4724	1.29993
32.2	3.70067	2.48256	1.29571
32.22	3.69679	2.48788	1.29691
32.24	3.69636	2.48365	1.29897
32.26	3.69773	2.4784	1.30649
32.28	3.69613	2.48009	1.30331
32.3	3.69519	2.47911	1.29249
32.32	3.69541	2.4806	1.29663
32.34	3.69612	2.47057	1.29497
32.36	3.69508	2.4816	1.28848
32.38	3.69783	2.4751	1.29037
32.4	3.69456	2.47368	1.29114
32.42	3.69688	2.47163	1.30213
32.44	3.68775	2.46717	1.31086
32.46	3.69412	2.46135	1.29648
32.48	3.6927	2.4687	1.29675
32.5	3.69451	2.47453	1.29465
32.52	3.69359	2.47426	1.29478
32.54	3.6937	2.46999	1.29689
32.56	3.69408	2.46178	1.3024
32.58	3.69592	2.4523	1.29554
32.6	3.69136	2.4652	1.29908
32.62	3.69198	2.48131	1.29506
32.64	3.69806	2.47858	1.29478
32.66	3.6905	2.47598	1.29803
32.68	3.69175	2.48044	1.30143
32.7	3.69417	2.46837	1.31221
32.72	3.69726	2.45828	1.30063
32.74	3.69436	2.45078	1.2971
32.76	3.69778	2.45986	1.28807
32.78	3.69351	2.46846	1.29474
32.8	3.69261	2.47036	1.30135
32.82	3.69744	2.46473	1.30057
32.84	3.69333	2.4691	1.29855
32.86	3.69081	2.46873	1.29711
32.88	3.69132	2.47895	1.29775
32.9	3.69051	2.46637	1.30358
32.92	3.69386	2.46065	1.29556
32.94	3.69275	2.46952	1.29189
32.96	3.69226	2.47297	1.29237
32.98	3.69143	2.46689	1.30045
33	3.69256	2.4593	1.29374
33.02	3.69088	2.48363	1.29812
33.04	3.69707	2.47505	1.30772
33.06	3.69975	2.47383	1.29354
33.08	3.69349	2.47375	1.29249
33.1	3.69095	2.4643	1.2923
33.12	3.69389	2.46818	1.30289
33.14	3.69276	2.46359	1.3044
33.16	3.68924	2.4655	1.30092
33.18	3.69323	2.4594	1.29829
33.2	3.6935	2.46243	1.30268
33.22	3.69242	2.46729	1.29829
33.24	3.69271	2.47642	1.29499
33.26	3.69264	2.47075	1.29791
33.28	3.69324	2.47095	1.29494
33.3	3.69432	2.46429	1.29813
33.32	3.69768	2.46921	1.30115
33.34	3.69294	2.4788	1.31194
33.36	3.69438	2.47417	1.30147
33.38	3.7001	2.47156	1.29445
33.4	3.69738	2.46432	1.2927
33.42	3.70055	2.48245	1.29977
33.44	3.70057	2.49642	1.30071
33.46	3.70214	2.48623	1.29475
33.48	3.70329	2.48501	1.3041
33.5	3.69386	2.48958	1.30297
33.52	3.69704	2.4842	1.31643
33.54	3.70755	2.48618	1.33855
33.56	3.72241	2.5047	1.36117
33.58	3.73125	2.53486	1.38228
33.6	3.73271	2.55893	1.39009
33.62	3.72413	2.56418	1.39983
33.64	3.719	2.58454	1.42413
33.66	3.72767	2.60827	1.44304
33.68	3.75518	2.65288	1.44387
33.7	3.77898	2.66756	1.45968
33.72	3.78109	2.69182	1.49686
33.74	3.78785	2.7093	1.52019
33.76	3.77805	2.70188	1.53334
33.78	3.77149	2.68818	1.52555
33.8	3.7625	2.63	1.48321
33.82	3.7509	2.60981	1.43171
33.84	3.75028	2.60675	1.41536
33.86	3.73757	2.57347	1.40285
33.88	3.71757	2.53538	1.38777
33.9	3.7114	2.51869	1.35314
33.92	3.70684	2.50702	1.33171
33.94	3.7036	2.49054	1.32082
33.96	3.69967	2.49021	1.32181
33.98	3.69842	2.48828	1.31341
34	3.69785	2.475	1.30233
34.02	3.6928	2.47826	1.29944
34.04	3.68873	2.47709	1.2957
34.06	3.69375	2.48005	1.3036
34.08	3.6977	2.47634	1.29528
34.1	3.69647	2.46783	1.29749
34.12	3.6965	2.46544	1.29831
34.14	3.68783	2.46852	1.29552
34.16	3.68561	2.4654	1.29135
34.18	3.68926	2.46933	1.30083
34.2	3.68645	2.46047	1.30952
34.22	3.68619	2.46422	1.29745
34.24	3.69063	2.46246	1.2896
34.26	3.69319	2.46362	1.28606
34.28	3.69387	2.46795	1.28223
34.3	3.6895	2.46374	1.28306
34.32	3.69179	2.45991	1.29453
34.34	3.6865	2.458	1.29939
34.36	3.69294	2.46443	1.29102
34.38	3.69489	2.45999	1.29611
34.4	3.6891	2.45303	1.29279
34.42	3.68843	2.44688	1.2891
34.44	3.68938	2.46843	1.29549
34.46	3.68622	2.46288	1.29024
34.48	3.69071	2.45625	1.28608
34.5	3.68976	2.47191	1.28628
34.52	3.69314	2.45341	1.29078
34.54	3.6873	2.46333	1.29186
34.56	3.68997	2.47303	1.29052
34.58	3.68836	2.46556	1.30089
34.6	3.68751	2.46265	1.29104
34.62	3.68642	2.46535	1.29638
34.64	3.69265	2.46736	1.29297
34.66	3.69054	2.46006	1.29633
34.68	3.68443	2.45745	1.29463
34.7	3.68778	2.45665	1.28881
34.72	3.69292	2.47203	1.28616
34.74	3.69078	2.46531	1.28927
34.76	3.69085	2.46312	1.28512
34.78	3.68657	2.45506	1.29071
34.8	3.68674	2.46586	1.28748
34.82	3.68574	2.46423	1.30155
34.84	3.68583	2.46162	1.29847
34.86	3.68986	2.46918	1.29497
34.88	3.693	2.46561	1.30144
34.9	3.68936	2.4562	1.29666
34.92	3.69108	2.46039	1.29197
34.94	3.69065	2.46681	1.29648
34.96	3.68674	2.45959	1.28918
34.98	3.6895	2.45414	1.28576
35	3.68633	2.4624	1.28864
35.02	3.68893	2.46426	1.28977
35.04	3.6901	2.46754	1.28562
35.06	3.68522	2.45312	1.28578
35.08	3.68893	2.4467	1.2822
35.1	3.69003	2.46143	1.2911
35.12	3.69099	2.44691	1.29124
35.14	3.68771	2.45326	1.2892
35.16	3.68998	2.45742	1.28936
35.18	3.69357	2.4452	1.28898
35.2	3.69091	2.45136	1.28779
35.22	3.68832	2.46064	1.28697
35.24	3.69126	2.44722	1.29284
35.26	3.68897	2.44974	1.29114
35.28	3.68716	2.45262	1.28782
35.3	3.68735	2.456	1.28088
35.32	3.68836	2.46807	1.28144
35.34	3.68699	2.46228	1.27898
35.36	3.68889	2.46341	1.29712
35.38	3.69148	2.46573	1.2875
35.4	3.68894	2.46144	1.28859
35.42	3.69129	2.45668	1.28758
35.44	3.68855	2.46064	1.298
35.46	3.68836	2.47229	1.28905
35.48	3.68759	2.47219	1.28495
35.5	3.68831	2.45769	1.29285
35.52	3.68803	2.45461	1.28666
35.54	3.69079	2.45612	1.28931
35.56	3.69181	2.45464	1.28386
35.58	3.69302	2.45717	1.29213
35.6	3.69147	2.47009	1.29289
35.62	3.69178	2.46353	1.29245
35.64	3.68824	2.45495	1.29537
35.66	3.68782	2.45851	1.281
35.68	3.68571	2.47206	1.28904
35.7	3.68617	2.45574	1.28591
35.72	3.68886	2.45153	1.28663
35.74	3.69306	2.45025	1.29212
35.76	3.68743	2.45244	1.28659
35.78	3.6864	2.45145	1.28601
35.8	3.6902	2.45853	1.28828
35.82	3.68997	2.45233	1.28678
35.84	3.68579	2.45457	1.28743
35.86	3.69043	2.45578	1.29141
35.88	3.68875	2.45813	1.28177
35.9	3.6881	2.46224	1.28584
35.92	3.6891	2.45659	1.29225
35.94	3.68634	2.4554	1.2851
35.96	3.69088	2.45569	1.28756
35.98	3.69377	2.46663	1.28713
36	3.69355	2.46067	1.28725
36.02	3.69077	2.46042	1.28494
36.04	3.68389	2.46159	1.29024
36.06	3.68225	2.46381	1.28888
36.08	3.68796	2.46176	1.28783
36.1	3.68616	2.44969	1.2952
36.12	3.69061	2.44337	1.28893
36.14	3.68739	2.4576	1.28488
36.16	3.68634	2.45343	1.28167
36.18	3.6848	2.45441	1.27646
36.2	3.68869	2.46715	1.28241
36.22	3.68799	2.46395	1.28784
36.24	3.69044	2.46289	1.29035
36.26	3.68832	2.46268	1.29388
36.28	3.691	2.47331	1.29463
36.3	3.68723	2.47959	1.29126
36.32	3.686	2.48138	1.29119
36.34	3.68886	2.49099	1.29707
36.36	3.68961	2.48268	1.29261
36.38	3.68914	2.47589	1.29278
36.4	3.689	2.49136	1.30008
36.42	3.68772	2.4885	1.30278
36.44	3.68714	2.49286	1.29139
36.46	3.68894	2.50963	1.29327
36.48	3.69099	2.52015	1.28317
36.5	3.68863	2.53103	1.28787
36.52	3.68653	2.53019	1.29636
36.54	3.68487	2.51457	1.29348
36.56	3.68457	2.51236	1.29136
36.58	3.68873	2.51506	1.28893
36.6	3.68632	2.50556	1.28541
36.62	3.68274	2.51367	1.29121
36.64	3.68577	2.52421	1.29304
36.66	3.6854	2.5238	1.29336
36.68	3.68693	2.51071	1.29478
36.7	3.68569	2.49314	1.28152
36.72	3.68824	2.48907	1.29615
36.74	3.68445	2.48099	1.28379
36.76	3.69144	2.47838	1.28826
36.78	3.68804	2.47168	1.28598
36.8	3.68661	2.47283	1.27957
36.82	3.68592	2.46109	1.27436
36.84	3.68852	2.45531	1.28197
36.86	3.68999	2.46757	1.2891
36.88	3.69028	2.46796	1.29373
36.9	3.68795	2.46855	1.29018
36.92	3.68919	2.4634	1.2932
36.94	3.694	2.45982	1.2934
36.96	3.69449	2.47662	1.28521
36.98	3.69064	2.47848	1.30169
37	3.68994	2.47366	1.30644
37.02	3.68818	2.47278	1.31105
37.04	3.68859	2.46409	1.31573
37.06	3.69109	2.46499	1.31549
37.08	3.69199	2.46766	1.31037
37.1	3.69176	2.4675	1.30841
37.12	3.68805	2.47021	1.30415
37.14	3.68755	2.45785	1.30114
37.16	3.68966	2.46661	1.29618
37.18	3.69047	2.46323	1.29626
37.2	3.68969	2.45688	1.29347
37.22	3.68799	2.45744	1.28534
37.24	3.69094	2.45372	1.28914
37.26	3.69002	2.4518	1.29421
37.28	3.69278	2.45605	1.29449
37.3	3.68985	2.45652	1.29128
37.32	3.6852	2.46189	1.29481
37.34	3.68571	2.45712	1.28511
37.36	3.68344	2.45623	1.27858
37.38	3.68758	2.45051	1.29357
37.4	3.68585	2.44519	1.29423
37.42	3.68539	2.45624	1.28636
37.44	3.68535	2.45973	1.2868
37.46	3.68767	2.45553	1.28467
37.48	3.68628	2.45236	1.2951
37.5	3.68511	2.45053	1.28868
37.52	3.6861	2.45038	1.28374
37.54	3.68762	2.46144	1.28636
37.56	3.68791	2.46281	1.28797
37.58	3.68731	2.45392	1.29155
37.6	3.68942	2.44744	1.28707
37.62	3.68568	2.44781	1.2877
37.64	3.68277	2.45481	1.29004
37.66	3.6822	2.44322	1.28931
37.68	3.68392	2.44257	1.28642
37.7	3.68721	2.4528	1.28788
37.72	3.68769	2.45723	1.28258
37.74	3.68761	2.45397	1.28419
37.76	3.68807	2.45392	1.28581
37.78	3.68647	2.45477	1.29109
37.8	3.67965	2.45374	1.29488
37.82	3.68549	2.45614	1.29555
37.84	3.68406	2.45672	1.29004
37.86	3.68473	2.45649	1.28088
37.88	3.6859	2.45706	1.27856
37.9	3.68785	2.45985	1.2833
37.92	3.68659	2.45207	1.28203
37.94	3.68779	2.45787	1.28698
37.96	3.68591	2.45345	1.29142
37.98	3.68211	2.45264	1.28862
38	3.68641	2.46277	1.28572
38.02	3.68538	2.45911	1.28871
38.04	3.68486	2.45297	1.29042
38.06	3.68452	2.45905	1.28647
38.08	3.68491	2.46237	1.29027
38.1	3.68694	2.45485	1.29063
38.12	3.68928	2.4548	1.28129
38.14	3.68901	2.45439	1.28083
38.16	3.68432	2.45849	1.28211
38.18	3.68333	2.46133	1.28425
38.2	3.68595	2.46056	1.2849
38.22	3.68905	2.46065	1.28196
38.24	3.69236	2.46032	1.28195
38.26	3.69217	2.4494	1.2834
38.28	3.68658	2.44826	1.28616
38.3	3.68871	2.45222	1.28361
38.32	3.68624	2.4502	1.28424
38.34	3.68403	2.45674	1.28938
38.36	3.68559	2.44887	1.29543
38.38	3.689	2.45081	1.29158
38.4	3.68921	2.45873	1.2887
38.42	3.68668	2.45361	1.28756
38.44	3.68683	2.45161	1.28574
38.46	3.68928	2.44845	1.28983
38.48	3.68575	2.44884	1.28083
38.5	3.68532	2.45415	1.26973
38.52	3.68542	2.46194	1.28293
38.54	3.69222	2.46365	1.28961
38.56	3.68878	2.45939	1.28787
38.58	3.68397	2.45574	1.29207
38.6	3.68694	2.44793	1.29304
38.62	3.6906	2.43655	1.293
38.64	3.69002	2.45373	1.28573
38.66	3.68964	2.46178	1.28292
38.68	3.68923	2.46212	1.28475
38.7	3.68873	2.45694	1.28594
38.72	3.68941	2.45199	1.28754
38.74	3.68778	2.45172	1.28886
38.76	3.68914	2.45347	1.28568
38.78	3.68474	2.46155	1.28111
38.8	3.6851	2.45466	1.28046
38.82	3.68804	2.4523	1.28564
38.84	3.68776	2.45522	1.28783
38.86	3.68479	2.44836	1.28389
38.88	3.68485	2.44792	1.28304
38.9	3.68709	2.44901	1.28369
38.92	3.68864	2.44779	1.29189
38.94	3.68873	2.44316	1.29024
38.96	3.69005	2.44761	1.28344
38.98	3.68927	2.43977	1.28721
39	3.686	2.44533	1.28638
39.02	3.68703	2.44625	1.2848
39.04	3.68713	2.44915	1.28112
39.06	3.68567	2.45019	1.27943
39.08	3.68676	2.45517	1.28196
39.1	3.69112	2.45851	1.29002
39.12	3.69228	2.44248	1.28769
39.14	3.6897	2.4461	1.28583
39.16	3.68992	2.442	1.28729
39.18	3.68753	2.44752	1.29195
39.2	3.68731	2.454	1.28631
39.22	3.69084	2.45734	1.28095
39.24	3.69106	2.46312	1.28765
39.26	3.68612	2.46147	1.28867
39.28	3.68509	2.44962	1.28292
39.3	3.68997	2.44788	1.28146
39.32	3.69036	2.45717	1.28726
39.34	3.68698	2.44867	1.28573
39.36	3.68718	2.45049	1.28243
39.38	3.68889	2.45165	1.28611
39.4	3.68719	2.45781	1.28884
39.42	3.69065	2.4491	1.28712
39.44	3.6892	2.44329	1.28137
39.46	3.68928	2.44437	1.28341
39.48	3.68847	2.45111	1.2907
39.5	3.68689	2.45166	1.29388
39.52	3.68203	2.45346	1.28854
39.54	3.68731	2.45111	1.28422
39.56	3.68936	2.45738	1.28459
39.58	3.68528	2.44269	1.27472
39.6	3.68598	2.445	1.27285
39.62	3.68633	2.45372	1.27891
39.64	3.68544	2.45502	1.2845
39.66	3.68532	2.45005	1.28073
39.68	3.69037	2.45091	1.28463
39.7	3.68769	2.45678	1.2788
39.72	3.68545	2.45433	1.28363
39.74	3.68596	2.45477	1.28681
39.76	3.68398	2.45314	1.28119
39.78	3.68202	2.45142	1.28393
39.8	3.68463	2.45798	1.28154
39.82	3.68754	2.46236	1.28268
39.84	3.68773	2.4546	1.28379
39.86	3.68773	2.45503	1.2848
39.88	3.68709	2.46263	1.28233
39.9	3.68583	2.46395	1.28032
39.92	3.68602	2.45369	1.28234
39.94	3.68735	2.44969	1.28458
39.96	3.68621	2.44396	1.29163
39.98	3.68766	2.43876	1.28907
40	3.68982	2.44274	1.28101
40.02	3.68767	2.45007	1.2802
40.04	3.68646	2.4493	1.28579
40.06	3.68703	2.45725	1.29039
40.08	3.69094	2.45784	1.29397
40.1	3.69053	2.45171	1.29165
40.12	3.68849	2.45128	1.28339
40.14	3.6859	2.44891	1.27943
40.16	3.68607	2.44411	1.28398
40.18	3.68458	2.4454	1.28759
40.2	3.68876	2.4453	1.28394
40.22	3.68958	2.44396	1.28999
40.24	3.6846	2.45082	1.29399
40.26	3.68366	2.46135	1.2921
40.28	3.68825	2.46489	1.29074
40.3	3.68632	2.45645	1.28476
40.32	3.68549	2.44814	1.27625
40.34	3.68389	2.45083	1.27868
40.36	3.6891	2.45881	1.28476
40.38	3.68742	2.45906	1.28383
40.4	3.68419	2.45611	1.28664
40.42	3.68823	2.45686	1.28486
40.44	3.68677	2.4548	1.28411
40.46	3.68793	2.45486	1.28789
40.48	3.6862	2.4549	1.28907
40.5	3.68269	2.46261	1.28905
40.52	3.68463	2.46401	1.28873
40.54	3.68963	2.44706	1.28916
40.56	3.68861	2.44856	1.28577
40.58	3.68747	2.45604	1.29082
40.6	3.68468	2.4505	1.28446
40.62	3.68918	2.44793	1.28808
40.64	3.68969	2.45423	1.29177
40.66	3.68563	2.44452	1.28024
40.68	3.68659	2.44498	1.27745
40.7	3.68575	2.4567	1.28478
40.72	3.68846	2.4575	1.28651
40.74	3.68891	2.44919	1.28253
40.76	3.68594	2.44855	1.28252
40.78	3.68741	2.45372	1.28542
40.8	3.68424	2.45283	1.28801
40.82	3.68695	2.44921	1.28949
40.84	3.68951	2.44031	1.28113
40.86	3.68901	2.44801	1.28358
40.88	3.6893	2.4462	1.28988
40.9	3.68858	2.43859	1.28553
40.92	3.68546	2.44361	1.28549
40.94	3.68553	2.446	1.28715
40.96	3.68363	2.45226	1.28737
40.98	3.68374	2.44886	1.29009
41	3.6872	2.44927	1.28632
41.02	3.68862	2.44911	1.28887
41.04	3.68531	2.44923	1.29034
41.06	3.68483	2.45344	1.28799
41.08	3.68374	2.45014	1.28564
41.1	3.68749	2.44343	1.28156
41.12	3.6894	2.44643	1.27955
41.14	3.68692	2.44955	1.28331
41.16	3.68711	2.45482	1.28612
41.18	3.68688	2.4505	1.28476
41.2	3.68621	2.45469	1.28466
41.22	3.69004	2.45391	1.28535
41.24	3.68894	2.44961	1.28117
41.26	3.68612	2.44735	1.28026
41.28	3.68642	2.45442	1.28046
41.3	3.68715	2.45198	1.27859
41.32	3.6868	2.44809	1.28504
41.34	3.69005	2.44324	1.28745
41.36	3.68888	2.44713	1.27919
41.38	3.6854	2.45905	1.27441
41.4	3.68298	2.45782	1.27598
41.42	3.68457	2.45525	1.28499
41.44	3.68644	2.45263	1.2863
41.46	3.68647	2.44504	1.28233
41.48	3.68234	2.44754	1.28303
41.5	3.67885	2.45191	1.28819
41.52	3.6825	2.45376	1.28945
41.54	3.68585	2.45017	1.28329
41.56	3.68645	2.45327	1.28543
41.58	3.68749	2.45218	1.28211
41.6	3.68817	2.45045	1.28161
41.62	3.68631	2.45342	1.28495
41.64	3.68844	2.45312	1.27964
41.66	3.68684	2.45259	1.2801
41.68	3.68012	2.44303	1.28649
41.7	3.67884	2.44007	1.29435
41.72	3.6798	2.44169	1.29163
41.74	3.68335	2.44775	1.28307
41.76	3.68718	2.44145	1.28137
41.78	3.68548	2.44351	1.28338
41.8	3.68578	2.4496	1.28625
41.82	3.68906	2.4457	1.28537
41.84	3.68638	2.44943	1.28582
41.86	3.68597	2.45354	1.2828
41.88	3.68853	2.45042	1.28086
41.9	3.68675	2.44824	1.27604
41.92	3.68782	2.44583	1.27114
41.94	3.69308	2.44273	1.27888
41.96	3.68752	2.44871	1.29003
41.98	3.68482	2.45665	1.28806
42	3.68512	2.45037	1.28628
42.02	3.68283	2.44078	1.2861
42.04	3.68367	2.44635	1.28358
42.06	3.68529	2.45479	1.28749
42.08	3.68331	2.45364	1.28883
42.1	3.68766	2.45169	1.28468
42.12	3.69085	2.44619	1.28174
42.14	3.68798	2.44414	1.28761
42.16	3.68847	2.44664	1.28272
42.18	3.6875	2.4442	1.27992
42.2	3.68602	2.44508	1.28081
42.22	3.68797	2.44764	1.28525
42.24	3.68658	2.45879	1.2844
42.26	3.68358	2.45608	1.28253
42.28	3.68615	2.44925	1.28467
42.3	3.68824	2.45147	1.2831
42.32	3.6854	2.45751	1.2804
42.34	3.68343	2.44867	1.27914
42.36	3.68341	2.44566	1.28459
42.38	3.68643	2.45181	1.28066
42.4	3.68576	2.45904	1.27898
42.42	3.68483	2.45416	1.2866
42.44	3.68743	2.45275	1.29579
42.46	3.68657	2.44672	1.29301
42.48	3.68696	2.44392	1.28543
42.5	3.68628	2.44949	1.27648
42.52	3.68754	2.45061	1.28379
42.54	3.69099	2.45389	1.27985
42.56	3.69023	2.4597	1.28071
42.58	3.68747	2.45774	1.27863
42.6	3.68781	2.45208	1.27646
42.62	3.6878	2.45083	1.28706
42.64	3.69033	2.44538	1.29162
42.66	3.68883	2.45474	1.29375
42.68	3.6873	2.46166	1.28749
42.7	3.6886	2.45744	1.28183
42.72	3.68837	2.45504	1.28413
42.74	3.68821	2.45759	1.28313
42.76	3.68679	2.45217	1.28722
42.78	3.68915	2.46143	1.29683
42.8	3.69863	2.46812	1.29585
42.82	3.70338	2.46419	1.29822
42.84	3.70042	2.47645	1.30737
42.86	3.70072	2.47475	1.3108
42.88	3.69781	2.46955	1.31047
42.9	3.69113	2.47929	1.31137
42.92	3.69083	2.48513	1.31407
42.94	3.69351	2.48479	1.31887
42.96	3.69409	2.49083	1.32212
42.98	3.69266	2.50171	1.32092
43	3.69452	2.50461	1.3341
43.02	3.70226	2.52392	1.34613
43.04	3.71284	2.54345	1.33835
43.06	3.71367	2.54572	1.32808
43.08	3.71399	2.53351	1.31523
43.1	3.71713	2.5165	1.31336
43.12	3.71764	2.51154	1.3215
43.14	3.70901	2.52342	1.32785
43.16	3.70711	2.5261	1.32533
43.18	3.71039	2.50603	1.30468
43.2	3.71025	2.49124	1.29259
43.22	3.70407	2.47869	1.29199
43.24	3.70087	2.47305	1.29756
43.26	3.69748	2.46981	1.29699
43.28	3.69658	2.46995	1.28729
43.3	3.69295	2.46999	1.28502
43.32	3.69018	2.4609	1.29055
43.34	3.6909	2.45157	1.29158
43.36	3.69197	2.44961	1.28584
43.38	3.68966	2.44526	1.27974
43.4	3.68671	2.44402	1.28383
43.42	3.68836	2.45036	1.28925
43.44	3.6865	2.45682	1.29261
43.46	3.68585	2.44924	1.29076
43.48	3.68748	2.4453	1.28911
43.5	3.69095	2.4452	1.27959
43.52	3.68955	2.45421	1.27527
43.54	3.68923	2.45294	1.27633
43.56	3.68892	2.44841	1.28092
43.58	3.6866	2.45298	1.28433
43.6	3.68462	2.44775	1.28043
43.62	3.6858	2.4497	1.27896
43.64	3.68721	2.448	1.28238
43.66	3.68649	2.44993	1.28836
43.68	3.68447	2.44929	1.2932
43.7	3.68473	2.44489	1.28669
43.72	3.68774	2.44625	1.28829
43.74	3.68816	2.44769	1.28904
43.76	3.68884	2.452	1.28829
43.78	3.68475	2.44483	1.28428
43.8	3.68093	2.43809	1.27956
43.82	3.68575	2.44287	1.27895
43.84	3.68737	2.43916	1.2817
43.86	3.68478	2.44046	1.28386
43.88	3.68216	2.44712	1.28433
43.9	3.68373	2.45032	1.27965
43.92	3.68421	2.44986	1.27961
43.94	3.68408	2.4465	1.28017
43.96	3.68655	2.45013	1.27989
43.98	3.68321	2.44892	1.27643
44	3.68572	2.4445	1.28372
44.02	3.68594	2.45321	1.28971
44.04	3.68631	2.45636	1.28437
44.06	3.68507	2.45147	1.2829
44.08	3.68517	2.45088	1.28213
44.1	3.68626	2.45763	1.28177
44.12	3.68584	2.45266	1.28185
44.14	3.68565	2.44079	1.28503
44.16	3.68546	2.44472	1.28749
44.18	3.68527	2.44938	1.27812
44.2	3.68373	2.4515	1.27508
44.22	3.68644	2.44807	1.28239
44.24	3.69024	2.4471	1.28561
44.26	3.6885	2.46191	1.29184
44.28	3.68548	2.45716	1.28549
44.3	3.68541	2.4413	1.27888
44.32	3.68618	2.43831	1.27466
44.34	3.68386	2.44662	1.27156
44.36	3.68597	2.44885	1.27924
44.38	3.68581	2.44925	1.27891
44.4	3.68476	2.44994	1.27704
44.42	3.68707	2.44528	1.27862
44.44	3.68689	2.44909	1.28113
44.46	3.68629	2.45109	1.28576
44.48	3.68574	2.44764	1.28169
44.5	3.68609	2.44272	1.27464
44.52	3.68627	2.44574	1.28438
44.54	3.68797	2.44192	1.28027
44.56	3.68714	2.43861	1.27605
44.58	3.68703	2.43656	1.28363
44.6	3.68525	2.44138	1.28168
44.62	3.68374	2.44931	1.27769
44.64	3.68494	2.44612	1.28136
44.66	3.68345	2.4493	1.28275
44.68	3.68464	2.44986	1.28592
44.7	3.68664	2.45111	1.28883
44.72	3.68716	2.44612	1.28391
44.74	3.68603	2.45361	1.2761
44.76	3.68667	2.4486	1.27954
44.78	3.68563	2.44692	1.28275
44.8	3.68305	2.45499	1.27568
44.82	3.68534	2.45017	1.27883
44.84	3.68937	2.45294	1.2857
44.86	3.69115	2.45014	1.28191
44.88	3.68825	2.44846	1.27744
44.9	3.6874	2.45035	1.28007
44.92	3.6862	2.44549	1.28245
44.94	3.68606	2.44786	1.28029
44.96	3.68843	2.45169	1.27875
44.98	3.68749	2.45449	1.28013
45	3.68381	2.44576	1.28404
45.02	3.68536	2.43669	1.2834
45.04	3.68545	2.43942	1.27988
45.06	3.68275	2.43883	1.28032
45.08	3.68351	2.44697	1.27127
45.1	3.68462	2.45193	1.27062
45.12	3.68329	2.44776	1.28106
45.14	3.6851	2.44493	1.28045
45.16	3.68599	2.44386	1.27688
45.18	3.68376	2.43974	1.2824
45.2	3.68736	2.43666	1.28258
45.22	3.6874	2.44113	1.28386
45.24	3.68555	2.44959	1.28818
45.26	3.68794	2.44958	1.28781
45.28	3.6896	2.44758	1.2911
45.3	3.68877	2.4467	1.28817
45.32	3.68816	2.44384	1.28418
45.34	3.68923	2.43948	1.28077
45.36	3.68929	2.44215	1.27536
45.38	3.68947	2.44754	1.2796
45.4	3.69215	2.4512	1.28335
45.42	3.69254	2.44803	1.2787
45.44	3.69122	2.44865	1.27884
45.46	3.69475	2.45261	1.28499
45.48	3.70338	2.44543	1.28705
45.5	3.71522	2.45008	1.289
45.52	3.7413	2.46738	1.29822
45.54	3.78696	2.47979	1.31525
45.56	3.84265	2.50168	1.33425
45.58	3.87987	2.53702	1.34987
45.6	3.88008	2.55027	1.35202
45.62	3.84339	2.54553	1.35048
45.64	3.7976	2.53399	1.35133
45.66	3.77408	2.52319	1.35017
45.68	3.78071	2.51472	1.36866
45.7	3.79674	2.52843	1.38485
45.72	3.79599	2.54673	1.37777
45.74	3.77878	2.54035	1.37903
45.76	3.75521	2.52483	1.37783
45.78	3.73612	2.52554	1.37921
45.8	3.72661	2.52358	1.37099
45.82	3.72397	2.521	1.35832
45.84	3.71933	2.513	1.35507
45.86	3.71612	2.50499	1.34741
45.88	3.72067	2.50218	1.3546
45.9	3.72858	2.50598	1.35393
45.92	3.73024	2.51856	1.35241
45.94	3.72382	2.50654	1.34688
45.96	3.71183	2.49219	1.33495
45.98	3.70268	2.47748	1.31823
46	3.69943	2.46963	1.31275
46.02	3.70098	2.47489	1.31297
46.04	3.70051	2.47705	1.30606
46.06	3.69943	2.47002	1.29819
46.08	3.69505	2.46123	1.297
46.1	3.69114	2.4578	1.29608
46.12	3.69383	2.45683	1.28614
46.14	3.69103	2.45397	1.28528
46.16	3.68609	2.45049	1.28725
46.18	3.68606	2.44883	1.28121
46.2	3.68867	2.44575	1.27947
46.22	3.68699	2.44392	1.28403
46.24	3.68614	2.43907	1.28399
46.26	3.68674	2.43917	1.2825
46.28	3.68698	2.44186	1.27876
46.3	3.68813	2.44648	1.28435
46.32	3.68656	2.44827	1.28721
46.34	3.68554	2.45076	1.28064
46.36	3.68606	2.44708	1.27909
46.38	3.6856	2.44186	1.27685
46.4	3.68498	2.44988	1.27859
46.42	3.68524	2.45245	1.28312
46.44	3.6859	2.44696	1.27878
46.46	3.68409	2.43966	1.27549
46.48	3.68372	2.43637	1.27778
46.5	3.68592	2.44053	1.28119
46.52	3.68744	2.44579	1.28107
46.54	3.6858	2.44269	1.28014
46.56	3.68305	2.44003	1.27624
46.58	3.68323	2.44044	1.27838
46.6	3.68178	2.44418	1.28474
46.62	3.68286	2.44842	1.27714
46.64	3.685	2.44566	1.27574
46.66	3.68036	2.44811	1.28124
46.68	3.68243	2.45005	1.27754
46.7	3.68898	2.45302	1.27957
46.72	3.68898	2.4506	1.27542
46.74	3.68713	2.44677	1.27548
46.76	3.68607	2.43891	1.28158
46.78	3.6873	2.43996	1.28625
46.8	3.68743	2.45022	1.28594
46.82	3.68362	2.45052	1.28688
46.84	3.67934	2.44696	1.28171
46.86	3.68348	2.44835	1.2763
46.88	3.68603	2.44534	1.27845
46.9	3.68258	2.44124	1.27976
46.92	3.68219	2.4436	1.2809
46.94	3.68697	2.44388	1.28026
46.96	3.68651	2.44588	1.2827
46.98	3.68751	2.44194	1.28452
47	3.68711	2.43644	1.28341
47.02	3.6829	2.43699	1.28028
47.04	3.68415	2.44604	1.27827
47.06	3.68292	2.44594	1.28221
47.08	3.68205	2.44315	1.28173
47.1	3.68415	2.44647	1.28402
47.12	3.68181	2.44588	1.28442
47.14	3.68174	2.43908	1.28254
47.16	3.68455	2.43557	1.27933
47.18	3.6872	2.44285	1.28435
47.2	3.68787	2.45237	1.28843
47.22	3.68536	2.44848	1.27698
47.24	3.68482	2.44064	1.27426
47.26	3.68589	2.43664	1.28186
47.28	3.68839	2.43602	1.28386
47.3	3.68682	2.44072	1.28104
47.32	3.68413	2.44594	1.27413
47.34	3.68319	2.44229	1.27153
47.36	3.68371	2.43719	1.2763
47.38	3.6827	2.43739	1.27928
47.4	3.68547	2.44079	1.28169
47.42	3.68474	2.44469	1.27836
47.44	3.68254	2.44991	1.28175
47.46	3.68169	2.4439	1.2839
47.48	3.68236	2.44498	1.27752
47.5	3.68301	2.44051	1.27906
47.52	3.68448	2.43771	1.2832
47.54	3.68657	2.44142	1.28153
47.56	3.68669	2.44426	1.27618
47.58	3.68973	2.44666	1.2747
47.6	3.68903	2.44739	1.2795
47.62	3.68546	2.45101	1.2817
47.64	3.68654	2.45127	1.27941
47.66	3.68261	2.44543	1.27846
47.68	3.68005	2.44635	1.28177
47.7	3.68288	2.44296	1.2781
47.72	3.68469	2.44128	1.27714
47.74	3.68391	2.44723	1.27709
47.76	3.68621	2.44566	1.27491
47.78	3.68636	2.43689	1.27619
47.8	3.68241	2.43182	1.27726
47.82	3.68678	2.43913	1.27929
47.84	3.68796	2.44753	1.27964
47.86	3.68455	2.4513	1.27462
47.88	3.68182	2.4455	1.27587
47.9	3.68378	2.44573	1.2798
47.92	3.6882	2.44803	1.27859
47.94	3.68831	2.43893	1.2806
47.96	3.68599	2.44134	1.28087
47.98	3.6813	2.44053	1.27665
48	3.68215	2.43892	1.27153
48.02	3.68426	2.44075	1.27784
48.04	3.68484	2.44774	1.27936
48.06	3.68566	2.45409	1.27431
48.08	3.68398	2.45007	1.2739
48.1	3.68421	2.44622	1.27931
48.12	3.68655	2.44547	1.28402
48.14	3.68652	2.44417	1.28578
48.16	3.68757	2.44262	1.28156
48.18	3.68687	2.44566	1.28154
48.2	3.68137	2.44804	1.28555
48.22	3.681	2.45327	1.2854
48.24	3.68268	2.46037	1.28274
48.26	3.68425	2.46226	1.28036
48.28	3.6846	2.47146	1.28951
48.3	3.68601	2.47821	1.30586
48.32	3.68499	2.48415	1.32037
48.34	3.69036	2.49463	1.32253
48.36	3.69801	2.49843	1.32503
48.38	3.698	2.4983	1.32743
48.4	3.69847	2.49513	1.32973
48.42	3.69838	2.49516	1.33454
48.44	3.69832	2.49951	1.34393
48.46	3.69834	2.48991	1.34564
48.48	3.69605	2.48044	1.33387
48.5	3.69343	2.47741	1.32373
48.52	3.69221	2.47595	1.3172
48.54	3.69087	2.46891	1.32055
48.56	3.68974	2.45576	1.31722
48.58	3.69116	2.45699	1.30618
48.6	3.69051	2.46182	1.30055
48.62	3.68603	2.46151	1.29686
48.64	3.68717	2.45033	1.29279
48.66	3.69154	2.44552	1.28412
48.68	3.68782	2.44533	1.2795
48.7	3.68238	2.43871	1.28215
48.72	3.68427	2.44036	1.28248
48.74	3.68555	2.44253	1.27733
48.76	3.68695	2.4404	1.27461
48.78	3.68817	2.43947	1.28459
48.8	3.68576	2.43885	1.28715
48.82	3.68456	2.4445	1.28387
48.84	3.68481	2.44529	1.2826
48.86	3.68449	2.43942	1.28353
48.88	3.68509	2.44063	1.28099
48.9	3.68608	2.44196	1.27909
48.92	3.68654	2.44267	1.2795
48.94	3.68629	2.44342	1.27894
48.96	3.6849	2.44267	1.27909
48.98	3.68447	2.43716	1.28002
49	3.68397	2.43889	1.27685
49.02	3.68466	2.44125	1.27446
49.04	3.68323	2.43707	1.2745
49.06	3.68585	2.43862	1.27685
49.08	3.6864	2.43729	1.28021
49.1	3.68323	2.43809	1.27793
49.12	3.6823	2.44196	1.27987
49.14	3.68164	2.44049	1.27842
49.16	3.68276	2.44	1.27271
49.18	3.6846	2.44089	1.27453
49.2	3.6834	2.44666	1.27521
49.22	3.68576	2.44529	1.27782
49.24	3.68627	2.43716	1.27887
49.26	3.68551	2.43471	1.27484
49.28	3.68325	2.436	1.26502
49.3	3.68094	2.44	1.26456
49.32	3.68225	2.44316	1.27438
49.34	3.68194	2.44547	1.27338
49.36	3.68143	2.43801	1.27252
49.38	3.68124	2.42912	1.27506
49.4	3.68303	2.43124	1.27114
49.42	3.68703	2.43897	1.279
49.44	3.68469	2.44577	1.28354
49.46	3.68413	2.44698	1.27693
49.48	3.68517	2.44187	1.27625
49.5	3.6834	2.43361	1.27346
49.52	3.68198	2.43967	1.27244
49.54	3.68308	2.4468	1.27793
49.56	3.68106	2.44609	1.28282
49.58	3.68246	2.43944	1.28372
49.6	3.68597	2.42943	1.27586
49.62	3.68488	2.43478	1.27747
49.64	3.68418	2.44542	1.28271
49.66	3.68296	2.44587	1.28305
49.68	3.68335	2.43966	1.28268
49.7	3.68072	2.44186	1.27973
49.72	3.68212	2.4456	1.27976
49.74	3.68492	2.44378	1.28129
49.76	3.68456	2.43846	1.2833
49.78	3.68228	2.43755	1.28462
49.8	3.68235	2.43925	1.28391
49.82	3.685	2.43357	1.27787
49.84	3.68439	2.43461	1.27673
49.86	3.68751	2.43623	1.27961
49.88	3.687	2.43742	1.28032
49.9	3.68428	2.43898	1.28003
49.92	3.68388	2.43765	1.27533
49.94	3.68266	2.4446	1.2685
49.96	3.68362	2.44008	1.26602
49.98	3.68376	2.43524	1.27321
50	3.68143	2.44164	1.27857
50.02	3.68267	2.44382	1.28437
50.04	3.68483	2.4506	1.28582
50.06	3.68458	2.45206	1.28535
50.08	3.68456	2.44605	1.27822
50.1	3.68102	2.4463	1.27103
50.12	3.68355	2.44477	1.27456
50.14	3.68373	2.43611	1.28001
50.16	3.67909	2.43727	1.27951
50.18	3.68089	2.44231	1.27964
50.2	3.68521	2.4478	1.28479
50.22	3.68575	2.44854	1.28582
50.24	3.68429	2.44126	1.27926
50.26	3.68323	2.44168	1.27134
50.28	3.6843	2.44843	1.26815
50.3	3.68536	2.44509	1.268
50.32	3.68593	2.435	1.27079
50.34	3.68284	2.43687	1.27118
50.36	3.68387	2.4459	1.27749
50.38	3.68762	2.44375	1.27728
50.4	3.68373	2.43774	1.26776
50.42	3.6813	2.43804	1.26784
50.44	3.68436	2.4415	1.28055
50.46	3.68246	2.44329	1.27827
50.48	3.68201	2.4351	1.27467
50.5	3.68005	2.43823	1.27935
50.52	3.67882	2.45007	1.27824
50.54	3.68391	2.44643	1.27413
50.56	3.68398	2.43735	1.27743
50.58	3.68282	2.43538	1.28048
50.6	3.68388	2.43985	1.27738
50.62	3.68005	2.44378	1.27499
50.64	3.67998	2.44604	1.27494
50.66	3.68306	2.44242	1.27223
50.68	3.6819	2.43805	1.2708
50.7	3.68273	2.43614	1.27356
50.72	3.68506	2.44441	1.27357
50.74	3.68536	2.44656	1.27627
50.76	3.68382	2.43943	1.28147
50.78	3.68451	2.4426	1.28015
50.8	3.68753	2.44357	1.27737
50.82	3.68375	2.44443	1.27782
50.84	3.68168	2.44485	1.27972
50.86	3.68424	2.43913	1.27222
50.88	3.68584	2.43321	1.27535
50.9	3.68347	2.43333	1.28643
50.92	3.68374	2.43551	1.28177
50.94	3.6848	2.43658	1.27978
50.96	3.68365	2.43618	1.27702
50.98	3.68316	2.43883	1.27553
51	3.68059	2.44147	1.27585
51.02	3.68115	2.44195	1.27461
51.04	3.68499	2.44515	1.28101
51.06	3.684	2.45017	1.27893
51.08	3.68154	2.45404	1.27486
51.1	3.68141	2.45153	1.27737
51.12	3.68263	2.44517	1.27842
51.14	3.68316	2.43475	1.28158
51.16	3.68249	2.43225	1.27818
51.18	3.68225	2.43618	1.27598
51.2	3.68571	2.43866	1.27362
51.22	3.68537	2.44098	1.27336
51.24	3.68259	2.4397	1.2809
51.26	3.68497	2.43809	1.27272
51.28	3.68783	2.433	1.26519
51.3	3.68548	2.43088	1.26867
51.32	3.68689	2.43647	1.27355
51.34	3.68574	2.43681	1.27789
51.36	3.68465	2.43294	1.27946
51.38	3.68347	2.43789	1.28088
51.4	3.68374	2.44267	1.27936
51.42	3.68301	2.44227	1.27481
51.44	3.68178	2.43855	1.27568
51.46	3.68335	2.43481	1.27659
51.48	3.68512	2.43807	1.27669
51.5	3.68309	2.4362	1.277
51.52	3.68189	2.43519	1.28012
51.54	3.68386	2.43769	1.28033
51.56	3.68441	2.44123	1.27659
51.58	3.68614	2.44409	1.27539
51.6	3.68609	2.43435	1.27744
51.62	3.68271	2.43335	1.27872
51.64	3.68332	2.44243	1.27898
51.66	3.68098	2.44308	1.28184
51.68	3.67622	2.44328	1.27747
51.7	3.67858	2.44555	1.27609
51.72	3.68465	2.43945	1.28318
51.74	3.68465	2.43188	1.28314
51.76	3.68074	2.4312	1.27783
51.78	3.68456	2.43408	1.28391
51.8	3.68639	2.44056	1.27973
51.82	3.68233	2.4425	1.27121
51.84	3.68168	2.43934	1.27211
51.86	3.68232	2.44229	1.26973
51.88	3.68488	2.44657	1.27198
51.9	3.67983	2.44795	1.27499
51.92	3.67839	2.44628	1.27587
51.94	3.68196	2.43763	1.27875
51.96	3.67964	2.43939	1.27861
51.98	3.68009	2.44042	1.27722
52	3.6828	2.43494	1.28172
52.02	3.68422	2.4379	1.27878
52.04	3.68576	2.43709	1.27505
52.06	3.68379	2.44453	1.27826
52.08	3.68431	2.45417	1.27586
52.1	3.68568	2.45245	1.27605
52.12	3.68437	2.44717	1.27857
52.14	3.68639	2.44803	1.27135
52.16	3.68337	2.45022	1.26825
52.18	3.68245	2.44858	1.27444
52.2	3.6829	2.44725	1.28035
52.22	3.68162	2.45065	1.28115
52.24	3.6828	2.45103	1.28103
52.26	3.6838	2.45066	1.27694
52.28	3.68468	2.45319	1.27527
52.3	3.68824	2.45254	1.27726
52.32	3.68787	2.45195	1.28038
52.34	3.68431	2.45359	1.27535
52.36	3.68382	2.46312	1.2699
52.38	3.68477	2.47053	1.27221
52.4	3.68446	2.47465	1.2739
52.42	3.68323	2.47591	1.27628
52.44	3.68388	2.46895	1.27436
52.46	3.68365	2.46758	1.27657
52.48	3.68335	2.4723	1.27817
52.5	3.68344	2.47563	1.27811
52.52	3.68373	2.47688	1.27697
52.54	3.68308	2.47356	1.27844
52.56	3.68152	2.46159	1.28442
52.58	3.68059	2.46095	1.27827
52.6	3.67983	2.45808	1.27489
52.62	3.68149	2.45505	1.27886
52.64	3.68089	2.45233	1.27846
52.66	3.6831	2.44747	1.27908
52.68	3.68223	2.45216	1.27634
52.7	3.6827	2.45033	1.27323
52.72	3.68355	2.44746	1.27394
52.74	3.68187	2.4511	1.27253
52.76	3.68543	2.44625	1.27344
52.78	3.6855	2.43912	1.27
52.8	3.68192	2.44057	1.26993
52.82	3.68292	2.43736	1.28119
52.84	3.67883	2.43643	1.28396
52.86	3.67932	2.43951	1.27553
52.88	3.68664	2.4346	1.27586
52.9	3.68592	2.43713	1.28162
52.92	3.6814	2.44338	1.28349
52.94	3.68008	2.44453	1.28175
52.96	3.68025	2.44777	1.27712
52.98	3.68319	2.44611	1.27751
53	3.68641	2.44112	1.28125
53.02	3.68236	2.44301	1.27036
53.04	3.68032	2.44635	1.26749
53.06	3.68208	2.44246	1.27509
53.08	3.68318	2.43513	1.27562
53.1	3.68397	2.43298	1.27305
53.12	3.68405	2.44099	1.27765
53.14	3.68542	2.44291	1.28003
53.16	3.68368	2.43659	1.2818
53.18	3.68412	2.43653	1.2822
53.2	3.68181	2.44048	1.28196
53.22	3.68268	2.44585	1.27993
53.24	3.68507	2.44778	1.27986
53.26	3.68489	2.44977	1.27728
53.28	3.68515	2.4439	1.27598
53.3	3.68418	2.44017	1.27864
53.32	3.6862	2.44736	1.27667
53.34	3.6856	2.44863	1.27565
53.36	3.68032	2.44074	1.27343
53.38	3.68041	2.43963	1.27288
53.4	3.68411	2.43917	1.27569
53.42	3.68433	2.43959	1.27581
53.44	3.68138	2.43899	1.27431
53.46	3.68104	2.4418	1.27985
53.48	3.68341	2.44565	1.28369
53.5	3.68369	2.44374	1.28
53.52	3.68278	2.43386	1.27812
53.54	3.6839	2.43862	1.27433
53.56	3.68395	2.44366	1.27103
53.58	3.68215	2.44009	1.27586
53.6	3.6836	2.44894	1.27679
53.62	3.6838	2.44923	1.27885
53.64	3.68516	2.43794	1.27836
53.66	3.68823	2.43772	1.27896
53.68	3.6891	2.44195	1.27784
53.7	3.68487	2.44205	1.2781
53.72	3.68412	2.44855	1.27757
53.74	3.68286	2.44435	1.2777
53.76	3.67985	2.43649	1.27304
53.78	3.68199	2.43671	1.27049
53.8	3.68386	2.43689	1.2775
53.82	3.68407	2.44109	1.28835
53.84	3.68161	2.44095	1.28678
53.86	3.68054	2.43698	1.27761
53.88	3.68233	2.43985	1.2719
53.9	3.68331	2.44355	1.27418
53.92	3.68232	2.44121	1.27437
53.94	3.68339	2.43889	1.26876
53.96	3.68469	2.44398	1.27019
53.98	3.68443	2.44588	1.27824
54	3.68348	2.44873	1.27613
54.02	3.68609	2.44231	1.27994
54.04	3.68786	2.43697	1.28046
54.06	3.68762	2.43398	1.2745
54.08	3.68321	2.43323	1.28241
54.1	3.68024	2.44516	1.28137
54.12	3.67943	2.44099	1.27078
54.14	3.67942	2.43943	1.27012
54.16	3.68286	2.44702	1.27274
54.18	3.68376	2.44146	1.27211
54.2	3.6828	2.43698	1.27396
54.22	3.68367	2.43835	1.27588
54.24	3.68159	2.44353	1.27629
54.26	3.68077	2.438	1.27655
54.28	3.68396	2.43071	1.2738
54.3	3.68473	2.43642	1.273
54.32	3.68447	2.43382	1.27795
54.34	3.68397	2.43052	1.27683
54.36	3.68508	2.44045	1.27133
54.38	3.686	2.44667	1.27525
54.4	3.68662	2.43986	1.28218
54.42	3.68905	2.43869	1.28524
54.44	3.68823	2.44209	1.28058
54.46	3.68694	2.43767	1.27922
54.48	3.68697	2.43807	1.28382
54.5	3.68283	2.44615	1.28046
54.52	3.68209	2.45075	1.26935
54.54	3.68205	2.44422	1.27013
54.56	3.67918	2.43429	1.27744
54.58	3.68467	2.43818	1.27946
54.6	3.68795	2.4379	1.27883
54.62	3.6836	2.43422	1.27456
54.64	3.68275	2.43419	1.27727
54.66	3.68418	2.43594	1.27695
54.68	3.68475	2.4392	1.28195
54.7	3.6849	2.437	1.28379
54.72	3.68166	2.44178	1.2798
54.74	3.68089	2.44393	1.27824
54.76	3.68402	2.44089	1.28175
54.78	3.68402	2.44067	1.28358
54.8	3.68165	2.44469	1.28345
54.82	3.68315	2.44102	1.28276
54.84	3.68341	2.43794	1.27573
54.86	3.68049	2.44451	1.27247
54.88	3.67951	2.43992	1.27505
54.9	3.68409	2.44146	1.27622
54.92	3.68609	2.4525	1.27755
54.94	3.6867	2.45653	1.28191
54.96	3.68897	2.45512	1.28409
54.98	3.68789	2.44486	1.28009
55	3.68463	2.44718	1.28189

## Sheet: Fig. 3i
Fig. 3i
Time / min	Intensity	standard deviation
0	0	0
5	11	3
10	28	3
15	31	4
20	22	3
25	13	3
30	8	3
35	9.1	1.1
40	0	0
45	0	0
50	0	0
55	0	0
60	0	0

## Sheet: Fig. 4b
Fig. 4b
Time / h	MAPbBr3	MAPbI3	MAPbBr2.8I0.2	MAPbBr1.6I1.4	MAPbBr2.3I0.7
0	0	0	0	0	0
1	0.10909	0	2.76613	0.02158	1.13396
2	0.15973	0.01494	4.74528	0.10045	2.33516
3	0.14415	0.0166	6.10886	0.21583	3.29147
4	0.27661	0.02241	6.98935	0.36775	4.05104
5	0.31168	0.03404	8.26333	0.63173	4.88698
23.4	0.30778	0.10045	17.3487	0.67573	8.0174

## Sheet: Fig. 4c
Fig. 4c
Time / h	MAPbBr2.8I0.2
0	0
1	2.76613
2	4.74528
3	6.10886
4	6.98935
5	8.26333
23.4	17.3487
23.5	0
24.5	0.7675
25.5	1.51553
26.5	2.32589
27.5	2.91418
28.5	3.58818
46.9	11.5242
47	0
48	0.69348
49	1.19996
50	1.70253
51	2.35705
52	2.74275
70.4	10.2542
70.5	0
71.5	0.63115
72.5	1.27398
73.5	1.81552
74.5	2.17394
75.5	2.6999
